# Supplementary material for: Improved diagnostic performance of plain radiography for cervical ossification of the posterior longitudinal ligament using deep learning
Source: PLoS One. 2022 Apr 27;17(4):e0267643. doi: 10.1371/journal.pone.0267643 (PMC9045646; doi:10.1371/journal.pone.0267643)
Supplement: S1 File — (ZIP) [file pone.0267643.s002.zip]

Archive with 5 entries (5 files):
- ai_performance.xlsx
- ground_truth.xlsx
- id_and_subtype.xlsx
- observer_performance_session1.xlsx
- observer_performance_session2.xlsx
