# Supplementary material for: Improved diagnostic performance of plain radiography for cervical ossification of the posterior longitudinal ligament using deep learning
Source: PLoS One. 2022 Apr 27;17(4):e0267643. doi: 10.1371/journal.pone.0267643 (PMC9045646; doi:10.1371/journal.pone.0267643)
Supplement: S1 File — (ZIP) [file pone.0267643.s002.zip › ai_performance.xlsx]

## Sheet: raw_data
case_id	threshold	c2	c3	c4	c5	c6	c7
OPLL_TEST_0001	0.1	1	0	1	0	0	0
OPLL_TEST_0001	0.2	1	0	1	0	0	0
OPLL_TEST_0001	0.3	1	0	1	0	0	0
OPLL_TEST_0001	0.4	1	0	1	0	0	0
OPLL_TEST_0001	0.5	1	0	1	0	0	0
OPLL_TEST_0001	0.6	1	0	1	0	0	0
OPLL_TEST_0001	0.7	1	0	1	0	0	0
OPLL_TEST_0001	0.8	0	0	1	0	0	0
OPLL_TEST_0001	0.9	0	0	1	0	0	0
OPLL_TEST_0002	0.1	0	0	1	0	0	0
OPLL_TEST_0002	0.2	0	0	1	0	0	0
OPLL_TEST_0002	0.3	0	0	1	0	0	0
OPLL_TEST_0002	0.4	0	0	1	0	0	0
OPLL_TEST_0002	0.5	0	0	1	0	0	0
OPLL_TEST_0002	0.6	0	0	1	0	0	0
OPLL_TEST_0002	0.7	0	0	1	0	0	0
OPLL_TEST_0002	0.8	0	0	1	0	0	0
OPLL_TEST_0002	0.9	0	0	1	0	0	0
OPLL_TEST_0003	0.1	0	0	0	0	0	0
OPLL_TEST_0003	0.2	0	1	1	1	0	0
OPLL_TEST_0003	0.3	0	1	1	1	0	0
OPLL_TEST_0003	0.4	0	1	1	1	0	0
OPLL_TEST_0003	0.5	0	1	1	1	0	0
OPLL_TEST_0003	0.6	0	1	1	1	0	0
OPLL_TEST_0003	0.7	0	1	1	1	0	0
OPLL_TEST_0003	0.8	0	1	1	1	0	0
OPLL_TEST_0003	0.9	0	1	1	1	0	0
OPLL_TEST_0004	0.1	0	0	0	1	0	0
OPLL_TEST_0004	0.2	0	0	0	1	0	0
OPLL_TEST_0004	0.3	0	0	0	1	0	0
OPLL_TEST_0004	0.4	0	0	0	1	0	0
OPLL_TEST_0004	0.5	0	0	0	1	0	0
OPLL_TEST_0004	0.6	0	0	0	1	0	0
OPLL_TEST_0004	0.7	0	0	0	1	0	0
OPLL_TEST_0004	0.8	0	0	0	1	0	0
OPLL_TEST_0004	0.9	0	0	0	1	0	0
OPLL_TEST_0005	0.1	1	1	1	1	1	0
OPLL_TEST_0005	0.2	1	1	1	1	1	0
OPLL_TEST_0005	0.3	1	1	1	1	1	0
OPLL_TEST_0005	0.4	1	1	1	1	1	0
OPLL_TEST_0005	0.5	1	1	1	1	1	0
OPLL_TEST_0005	0.6	1	1	1	1	1	0
OPLL_TEST_0005	0.7	1	1	1	1	1	0
OPLL_TEST_0005	0.8	1	1	1	1	1	0
OPLL_TEST_0005	0.9	1	1	1	1	1	0
OPLL_TEST_0006	0.1	1	1	1	1	1	1
OPLL_TEST_0006	0.2	1	1	1	1	1	1
OPLL_TEST_0006	0.3	1	1	1	1	1	1
OPLL_TEST_0006	0.4	1	1	1	1	1	1
OPLL_TEST_0006	0.5	1	1	1	1	1	1
OPLL_TEST_0006	0.6	1	1	1	1	1	1
OPLL_TEST_0006	0.7	1	1	1	1	1	1
OPLL_TEST_0006	0.8	1	1	1	1	1	1
OPLL_TEST_0006	0.9	1	1	1	1	1	1
OPLL_TEST_0007	0.1	1	1	1	1	0	0
OPLL_TEST_0007	0.2	1	1	1	1	0	0
OPLL_TEST_0007	0.3	1	1	1	1	0	0
OPLL_TEST_0007	0.4	1	1	1	1	0	0
OPLL_TEST_0007	0.5	1	1	1	1	0	0
OPLL_TEST_0007	0.6	1	1	1	1	0	0
OPLL_TEST_0007	0.7	1	1	1	1	0	0
OPLL_TEST_0007	0.8	1	1	1	0	0	0
OPLL_TEST_0007	0.9	1	1	1	0	0	0
OPLL_TEST_0008	0.1	0	1	0	1	1	0
OPLL_TEST_0008	0.2	0	1	0	1	1	0
OPLL_TEST_0008	0.3	0	1	0	1	1	0
OPLL_TEST_0008	0.4	0	0	0	1	1	0
OPLL_TEST_0008	0.5	0	0	0	1	1	0
OPLL_TEST_0008	0.6	0	0	0	1	1	0
OPLL_TEST_0008	0.7	0	0	0	1	1	0
OPLL_TEST_0008	0.8	0	0	0	1	1	0
OPLL_TEST_0008	0.9	0	0	0	1	1	0
OPLL_TEST_0009	0.1	0	1	1	1	1	0
OPLL_TEST_0009	0.2	0	0	1	1	1	0
OPLL_TEST_0009	0.3	0	0	1	0	1	0
OPLL_TEST_0009	0.4	0	0	1	0	1	0
OPLL_TEST_0009	0.5	0	0	1	0	1	0
OPLL_TEST_0009	0.6	0	0	1	0	1	0
OPLL_TEST_0009	0.7	0	0	1	0	1	0
OPLL_TEST_0009	0.8	0	0	1	0	1	0
OPLL_TEST_0009	0.9	0	0	0	0	0	0
OPLL_TEST_0010	0.1	0	1	1	1	0	0
OPLL_TEST_0010	0.2	0	0	1	1	0	0
OPLL_TEST_0010	0.3	0	0	1	1	0	0
OPLL_TEST_0010	0.4	0	0	1	1	0	0
OPLL_TEST_0010	0.5	0	0	1	1	0	0
OPLL_TEST_0010	0.6	0	0	1	1	0	0
OPLL_TEST_0010	0.7	0	0	0	1	0	0
OPLL_TEST_0010	0.8	0	0	0	1	0	0
OPLL_TEST_0010	0.9	0	0	0	0	0	0
OPLL_TEST_0011	0.1	0	1	0	1	1	0
OPLL_TEST_0011	0.2	0	1	0	1	1	0
OPLL_TEST_0011	0.3	0	1	0	1	1	0
OPLL_TEST_0011	0.4	0	1	0	1	1	0
OPLL_TEST_0011	0.5	0	1	0	1	1	0
OPLL_TEST_0011	0.6	0	1	0	1	1	0
OPLL_TEST_0011	0.7	0	1	0	1	1	0
OPLL_TEST_0011	0.8	0	1	0	1	1	0
OPLL_TEST_0011	0.9	0	1	0	1	0	0
OPLL_TEST_0012	0.1	0	1	1	1	1	1
OPLL_TEST_0012	0.2	0	1	1	1	1	1
OPLL_TEST_0012	0.3	0	1	1	1	1	1
OPLL_TEST_0012	0.4	0	1	1	1	1	1
OPLL_TEST_0012	0.5	0	1	1	1	1	1
OPLL_TEST_0012	0.6	0	1	1	1	1	1
OPLL_TEST_0012	0.7	0	0	1	1	1	1
OPLL_TEST_0012	0.8	0	0	1	1	1	1
OPLL_TEST_0012	0.9	0	0	1	1	1	1
OPLL_TEST_0013	0.1	1	1	1	1	1	0
OPLL_TEST_0013	0.2	1	1	1	1	1	0
OPLL_TEST_0013	0.3	1	1	1	1	1	0
OPLL_TEST_0013	0.4	1	1	1	1	1	0
OPLL_TEST_0013	0.5	1	1	1	1	1	0
OPLL_TEST_0013	0.6	1	1	1	1	1	0
OPLL_TEST_0013	0.7	1	1	1	1	1	0
OPLL_TEST_0013	0.8	1	1	1	1	1	0
OPLL_TEST_0013	0.9	1	1	1	1	1	0
OPLL_TEST_0014	0.1	1	1	1	1	1	0
OPLL_TEST_0014	0.2	1	1	1	1	0	0
OPLL_TEST_0014	0.3	1	1	1	1	0	0
OPLL_TEST_0014	0.4	1	1	1	1	0	0
OPLL_TEST_0014	0.5	1	1	1	1	0	0
OPLL_TEST_0014	0.6	1	1	1	1	0	0
OPLL_TEST_0014	0.7	1	1	1	1	0	0
OPLL_TEST_0014	0.8	1	1	1	1	0	0
OPLL_TEST_0014	0.9	1	1	1	1	0	0
OPLL_TEST_0015	0.1	0	1	1	0	1	0
OPLL_TEST_0015	0.2	0	1	1	0	1	0
OPLL_TEST_0015	0.3	0	1	0	0	0	0
OPLL_TEST_0015	0.4	0	1	0	0	0	0
OPLL_TEST_0015	0.5	0	1	0	0	0	0
OPLL_TEST_0015	0.6	0	1	0	0	0	0
OPLL_TEST_0015	0.7	0	1	0	0	0	0
OPLL_TEST_0015	0.8	0	1	0	0	0	0
OPLL_TEST_0015	0.9	0	1	0	0	0	0
OPLL_TEST_0016	0.1	1	1	1	1	1	0
OPLL_TEST_0016	0.2	1	1	1	1	1	0
OPLL_TEST_0016	0.3	1	1	1	1	1	0
OPLL_TEST_0016	0.4	1	1	0	1	0	0
OPLL_TEST_0016	0.5	1	1	0	1	0	0
OPLL_TEST_0016	0.6	0	1	0	1	0	0
OPLL_TEST_0016	0.7	0	1	0	1	0	0
OPLL_TEST_0016	0.8	0	1	0	1	0	0
OPLL_TEST_0016	0.9	0	1	0	0	0	0
OPLL_TEST_0017	0.1	0	0	1	0	1	0
OPLL_TEST_0017	0.2	0	0	1	0	1	0
OPLL_TEST_0017	0.3	0	0	1	0	1	0
OPLL_TEST_0017	0.4	0	0	1	0	1	0
OPLL_TEST_0017	0.5	0	0	1	0	1	0
OPLL_TEST_0017	0.6	0	0	1	0	1	0
OPLL_TEST_0017	0.7	0	0	1	0	1	0
OPLL_TEST_0017	0.8	0	0	1	0	1	0
OPLL_TEST_0017	0.9	0	0	1	0	0	0
OPLL_TEST_0018	0.1	1	1	1	1	1	0
OPLL_TEST_0018	0.2	1	1	1	1	1	0
OPLL_TEST_0018	0.3	1	1	1	1	1	0
OPLL_TEST_0018	0.4	1	1	1	1	1	0
OPLL_TEST_0018	0.5	1	1	1	1	1	0
OPLL_TEST_0018	0.6	1	1	1	1	1	0
OPLL_TEST_0018	0.7	1	1	1	1	1	0
OPLL_TEST_0018	0.8	1	1	1	1	1	0
OPLL_TEST_0018	0.9	1	1	1	1	0	0
OPLL_TEST_0019	0.1	0	1	1	1	1	0
OPLL_TEST_0019	0.2	0	1	1	1	1	0
OPLL_TEST_0019	0.3	0	1	1	1	1	0
OPLL_TEST_0019	0.4	0	1	1	1	1	0
OPLL_TEST_0019	0.5	0	1	1	1	1	0
OPLL_TEST_0019	0.6	0	1	1	1	1	0
OPLL_TEST_0019	0.7	0	1	1	1	1	0
OPLL_TEST_0019	0.8	0	1	1	1	1	0
OPLL_TEST_0019	0.9	0	1	1	1	1	0
OPLL_TEST_0020	0.1	0	0	1	1	1	0
OPLL_TEST_0020	0.2	0	0	0	1	1	0
OPLL_TEST_0020	0.3	0	0	0	1	1	0
OPLL_TEST_0020	0.4	0	0	0	1	1	0
OPLL_TEST_0020	0.5	0	0	0	1	1	0
OPLL_TEST_0020	0.6	0	0	0	1	1	0
OPLL_TEST_0020	0.7	0	0	0	1	0	0
OPLL_TEST_0020	0.8	0	0	0	1	0	0
OPLL_TEST_0020	0.9	0	0	0	1	0	0
OPLL_TEST_0021	0.1	0	0	0	1	1	0
OPLL_TEST_0021	0.2	0	0	0	1	1	0
OPLL_TEST_0021	0.3	0	0	0	1	1	0
OPLL_TEST_0021	0.4	0	0	0	1	1	0
OPLL_TEST_0021	0.5	0	0	0	1	1	0
OPLL_TEST_0021	0.6	0	0	0	1	1	0
OPLL_TEST_0021	0.7	0	0	0	1	1	0
OPLL_TEST_0021	0.8	0	0	0	1	1	0
OPLL_TEST_0021	0.9	0	0	0	1	1	0
OPLL_TEST_0022	0.1	1	1	1	1	1	0
OPLL_TEST_0022	0.2	1	1	1	1	1	0
OPLL_TEST_0022	0.3	1	1	1	1	1	0
OPLL_TEST_0022	0.4	1	1	1	1	1	0
OPLL_TEST_0022	0.5	1	1	1	1	1	0
OPLL_TEST_0022	0.6	1	1	1	1	1	0
OPLL_TEST_0022	0.7	1	1	1	1	1	0
OPLL_TEST_0022	0.8	1	1	1	1	0	0
OPLL_TEST_0022	0.9	1	1	1	1	0	0
OPLL_TEST_0023	0.1	0	0	1	1	1	0
OPLL_TEST_0023	0.2	0	0	0	1	1	0
OPLL_TEST_0023	0.3	0	0	0	1	1	0
OPLL_TEST_0023	0.4	0	0	0	1	1	0
OPLL_TEST_0023	0.5	0	0	0	1	1	0
OPLL_TEST_0023	0.6	0	0	0	1	1	0
OPLL_TEST_0023	0.7	0	0	0	0	1	0
OPLL_TEST_0023	0.8	0	0	0	0	1	0
OPLL_TEST_0023	0.9	0	0	0	0	1	0
OPLL_TEST_0024	0.1	0	0	1	1	1	0
OPLL_TEST_0024	0.2	0	0	1	1	1	0
OPLL_TEST_0024	0.3	0	0	1	1	1	0
OPLL_TEST_0024	0.4	0	0	1	1	1	0
OPLL_TEST_0024	0.5	0	0	1	1	1	0
OPLL_TEST_0024	0.6	0	0	1	1	1	0
OPLL_TEST_0024	0.7	0	0	1	1	1	0
OPLL_TEST_0024	0.8	0	0	1	1	1	0
OPLL_TEST_0024	0.9	0	0	0	1	1	0
OPLL_TEST_0025	0.1	0	0	0	0	1	0
OPLL_TEST_0025	0.2	0	0	0	0	1	0
OPLL_TEST_0025	0.3	0	0	0	0	1	0
OPLL_TEST_0025	0.4	0	0	0	0	1	0
OPLL_TEST_0025	0.5	0	0	0	0	1	0
OPLL_TEST_0025	0.6	0	0	0	0	1	0
OPLL_TEST_0025	0.7	0	0	0	0	1	0
OPLL_TEST_0025	0.8	0	0	0	0	1	0
OPLL_TEST_0025	0.9	0	0	0	0	1	0
OPLL_TEST_0026	0.1	0	1	1	0	1	1
OPLL_TEST_0026	0.2	0	0	1	0	1	1
OPLL_TEST_0026	0.3	0	0	1	0	1	1
OPLL_TEST_0026	0.4	0	0	0	0	1	1
OPLL_TEST_0026	0.5	0	0	0	0	1	1
OPLL_TEST_0026	0.6	0	0	0	0	1	1
OPLL_TEST_0026	0.7	0	0	0	0	1	1
OPLL_TEST_0026	0.8	0	0	0	0	1	1
OPLL_TEST_0026	0.9	0	0	0	0	1	0
OPLL_TEST_0027	0.1	1	1	1	1	1	0
OPLL_TEST_0027	0.2	1	1	1	1	1	0
OPLL_TEST_0027	0.3	1	1	1	1	1	0
OPLL_TEST_0027	0.4	1	1	1	1	1	0
OPLL_TEST_0027	0.5	1	1	1	1	1	0
OPLL_TEST_0027	0.6	1	1	1	1	1	0
OPLL_TEST_0027	0.7	1	1	1	1	1	0
OPLL_TEST_0027	0.8	1	1	1	1	1	0
OPLL_TEST_0027	0.9	1	1	1	1	1	0
OPLL_TEST_0028	0.1	0	1	1	1	1	0
OPLL_TEST_0028	0.2	0	1	1	1	1	0
OPLL_TEST_0028	0.3	0	1	1	1	1	0
OPLL_TEST_0028	0.4	0	1	1	1	1	0
OPLL_TEST_0028	0.5	0	1	1	1	1	0
OPLL_TEST_0028	0.6	0	1	1	1	1	0
OPLL_TEST_0028	0.7	0	1	1	1	1	0
OPLL_TEST_0028	0.8	0	1	0	1	1	0
OPLL_TEST_0028	0.9	0	1	0	1	1	0
OPLL_TEST_0029	0.1	0	1	1	0	1	1
OPLL_TEST_0029	0.2	0	1	0	0	1	1
OPLL_TEST_0029	0.3	0	1	0	0	1	1
OPLL_TEST_0029	0.4	0	0	0	0	1	1
OPLL_TEST_0029	0.5	0	0	0	0	1	1
OPLL_TEST_0029	0.6	0	0	0	0	1	1
OPLL_TEST_0029	0.7	0	0	0	0	1	1
OPLL_TEST_0029	0.8	0	0	0	0	1	1
OPLL_TEST_0029	0.9	0	0	0	0	1	1
OPLL_TEST_0030	0.1	0	1	1	1	1	1
OPLL_TEST_0030	0.2	0	1	1	1	1	1
OPLL_TEST_0030	0.3	0	0	0	1	1	1
OPLL_TEST_0030	0.4	0	0	0	1	1	1
OPLL_TEST_0030	0.5	0	0	0	1	1	1
OPLL_TEST_0030	0.6	0	0	0	1	1	0
OPLL_TEST_0030	0.7	0	0	0	1	1	0
OPLL_TEST_0030	0.8	0	0	0	1	1	0
OPLL_TEST_0030	0.9	0	0	0	1	1	0
OPLL_TEST_0031	0.1	1	0	1	1	1	1
OPLL_TEST_0031	0.2	0	0	1	0	0	1
OPLL_TEST_0031	0.3	0	0	1	0	0	1
OPLL_TEST_0031	0.4	0	0	1	0	0	1
OPLL_TEST_0031	0.5	0	0	1	0	0	1
OPLL_TEST_0031	0.6	0	0	1	0	0	1
OPLL_TEST_0031	0.7	0	0	0	0	0	1
OPLL_TEST_0031	0.8	0	0	0	0	0	1
OPLL_TEST_0031	0.9	0	0	0	0	0	0
OPLL_TEST_0032	0.1	1	1	1	1	0	0
OPLL_TEST_0032	0.2	1	1	0	1	0	0
OPLL_TEST_0032	0.3	1	1	0	0	0	0
OPLL_TEST_0032	0.4	1	1	0	0	0	0
OPLL_TEST_0032	0.5	1	1	0	0	0	0
OPLL_TEST_0032	0.6	1	1	0	0	0	0
OPLL_TEST_0032	0.7	1	1	0	0	0	0
OPLL_TEST_0032	0.8	1	1	0	0	0	0
OPLL_TEST_0032	0.9	0	0	0	0	0	0
OPLL_TEST_0033	0.1	0	1	1	1	1	0
OPLL_TEST_0033	0.2	0	0	1	1	1	0
OPLL_TEST_0033	0.3	0	0	1	1	1	0
OPLL_TEST_0033	0.4	0	0	1	1	1	0
OPLL_TEST_0033	0.5	0	0	1	1	1	0
OPLL_TEST_0033	0.6	0	0	1	1	1	0
OPLL_TEST_0033	0.7	0	0	1	1	1	0
OPLL_TEST_0033	0.8	0	0	1	1	1	0
OPLL_TEST_0033	0.9	0	0	1	1	1	0
OPLL_TEST_0034	0.1	0	0	1	1	1	1
OPLL_TEST_0034	0.2	0	0	1	1	1	1
OPLL_TEST_0034	0.3	0	0	1	1	1	1
OPLL_TEST_0034	0.4	0	0	1	1	1	1
OPLL_TEST_0034	0.5	0	0	1	1	1	1
OPLL_TEST_0034	0.6	0	0	1	1	1	1
OPLL_TEST_0034	0.7	0	0	1	1	1	0
OPLL_TEST_0034	0.8	0	0	1	1	1	0
OPLL_TEST_0034	0.9	0	0	1	1	1	0
OPLL_TEST_0035	0.1	0	0	1	1	1	0
OPLL_TEST_0035	0.2	0	0	1	1	1	0
OPLL_TEST_0035	0.3	0	0	1	1	1	0
OPLL_TEST_0035	0.4	0	0	1	1	1	0
OPLL_TEST_0035	0.5	0	0	1	1	1	0
OPLL_TEST_0035	0.6	0	0	1	1	1	0
OPLL_TEST_0035	0.7	0	0	1	1	1	0
OPLL_TEST_0035	0.8	0	0	1	1	1	0
OPLL_TEST_0035	0.9	0	0	1	1	0	0
OPLL_TEST_0036	0.1	0	0	1	1	0	0
OPLL_TEST_0036	0.2	0	0	1	1	0	0
OPLL_TEST_0036	0.3	0	0	1	1	0	0
OPLL_TEST_0036	0.4	0	0	1	1	0	0
OPLL_TEST_0036	0.5	0	0	1	1	0	0
OPLL_TEST_0036	0.6	0	0	1	1	0	0
OPLL_TEST_0036	0.7	0	0	0	1	0	0
OPLL_TEST_0036	0.8	0	0	0	1	0	0
OPLL_TEST_0036	0.9	0	0	0	1	0	0
OPLL_TEST_0037	0.1	0	0	1	0	0	0
OPLL_TEST_0037	0.2	0	0	0	0	0	0
OPLL_TEST_0037	0.3	0	0	0	0	0	0
OPLL_TEST_0037	0.4	0	0	0	0	0	0
OPLL_TEST_0037	0.5	0	0	0	0	0	0
OPLL_TEST_0037	0.6	0	0	0	0	0	0
OPLL_TEST_0037	0.7	0	0	0	0	0	0
OPLL_TEST_0037	0.8	0	0	0	0	0	0
OPLL_TEST_0037	0.9	0	0	0	0	0	0
OPLL_TEST_0038	0.1	1	1	1	1	1	0
OPLL_TEST_0038	0.2	1	1	1	1	1	0
OPLL_TEST_0038	0.3	1	1	1	1	1	0
OPLL_TEST_0038	0.4	1	1	1	1	1	0
OPLL_TEST_0038	0.5	1	1	1	1	1	0
OPLL_TEST_0038	0.6	1	1	1	1	1	0
OPLL_TEST_0038	0.7	1	1	1	1	1	0
OPLL_TEST_0038	0.8	1	1	1	1	1	0
OPLL_TEST_0038	0.9	1	1	1	1	1	0
OPLL_TEST_0039	0.1	0	0	0	1	0	0
OPLL_TEST_0039	0.2	0	0	0	1	0	0
OPLL_TEST_0039	0.3	0	0	0	1	0	0
OPLL_TEST_0039	0.4	0	0	0	1	0	0
OPLL_TEST_0039	0.5	0	0	0	1	0	0
OPLL_TEST_0039	0.6	0	0	0	1	0	0
OPLL_TEST_0039	0.7	0	0	0	0	0	0
OPLL_TEST_0039	0.8	0	0	0	0	0	0
OPLL_TEST_0039	0.9	0	0	0	0	0	0
OPLL_TEST_0040	0.1	1	1	1	1	0	0
OPLL_TEST_0040	0.2	1	1	1	1	0	0
OPLL_TEST_0040	0.3	1	1	1	1	0	0
OPLL_TEST_0040	0.4	1	1	1	1	0	0
OPLL_TEST_0040	0.5	1	1	1	1	0	0
OPLL_TEST_0040	0.6	1	1	1	1	0	0
OPLL_TEST_0040	0.7	1	1	1	1	0	0
OPLL_TEST_0040	0.8	1	1	1	1	0	0
OPLL_TEST_0040	0.9	0	1	1	1	0	0
OPLL_TEST_0041	0.1	1	1	1	1	1	0
OPLL_TEST_0041	0.2	1	1	1	1	1	0
OPLL_TEST_0041	0.3	1	1	1	1	1	0
OPLL_TEST_0041	0.4	1	1	1	1	1	0
OPLL_TEST_0041	0.5	1	1	1	1	1	0
OPLL_TEST_0041	0.6	1	1	1	1	1	0
OPLL_TEST_0041	0.7	1	1	1	1	1	0
OPLL_TEST_0041	0.8	1	1	1	1	1	0
OPLL_TEST_0041	0.9	1	1	1	1	1	0
OPLL_TEST_0042	0.1	0	0	1	1	1	0
OPLL_TEST_0042	0.2	0	0	1	1	0	0
OPLL_TEST_0042	0.3	0	0	1	0	0	0
OPLL_TEST_0042	0.4	0	0	1	0	0	0
OPLL_TEST_0042	0.5	0	0	1	0	0	0
OPLL_TEST_0042	0.6	0	0	1	0	0	0
OPLL_TEST_0042	0.7	0	0	1	0	0	0
OPLL_TEST_0042	0.8	0	0	1	0	0	0
OPLL_TEST_0042	0.9	0	0	1	0	0	0
OPLL_TEST_0043	0.1	1	1	1	0	1	0
OPLL_TEST_0043	0.2	1	1	1	0	1	0
OPLL_TEST_0043	0.3	1	1	1	0	0	0
OPLL_TEST_0043	0.4	1	1	1	0	0	0
OPLL_TEST_0043	0.5	1	1	1	0	0	0
OPLL_TEST_0043	0.6	1	1	1	0	0	0
OPLL_TEST_0043	0.7	1	1	1	0	0	0
OPLL_TEST_0043	0.8	1	1	1	0	0	0
OPLL_TEST_0043	0.9	1	1	1	0	0	0
OPLL_TEST_0044	0.1	1	1	1	1	0	0
OPLL_TEST_0044	0.2	1	1	1	1	0	0
OPLL_TEST_0044	0.3	1	1	1	1	0	0
OPLL_TEST_0044	0.4	1	1	1	1	0	0
OPLL_TEST_0044	0.5	1	1	1	1	0	0
OPLL_TEST_0044	0.6	1	1	1	1	0	0
OPLL_TEST_0044	0.7	1	1	1	1	0	0
OPLL_TEST_0044	0.8	1	1	1	1	0	0
OPLL_TEST_0044	0.9	1	1	1	1	0	0
OPLL_TEST_0045	0.1	0	0	1	1	0	0
OPLL_TEST_0045	0.2	0	0	1	1	0	0
OPLL_TEST_0045	0.3	0	0	1	0	0	0
OPLL_TEST_0045	0.4	0	0	1	0	0	0
OPLL_TEST_0045	0.5	0	0	1	0	0	0
OPLL_TEST_0045	0.6	0	0	1	0	0	0
OPLL_TEST_0045	0.7	0	0	1	0	0	0
OPLL_TEST_0045	0.8	0	0	1	0	0	0
OPLL_TEST_0045	0.9	0	0	0	0	0	0
OPLL_TEST_0046	0.1	0	1	1	1	1	0
OPLL_TEST_0046	0.2	0	1	1	1	1	0
OPLL_TEST_0046	0.3	0	1	1	1	1	0
OPLL_TEST_0046	0.4	0	1	1	1	1	0
OPLL_TEST_0046	0.5	0	0	1	1	1	0
OPLL_TEST_0046	0.6	0	0	1	1	1	0
OPLL_TEST_0046	0.7	0	0	1	1	1	0
OPLL_TEST_0046	0.8	0	0	1	1	1	0
OPLL_TEST_0046	0.9	0	0	1	1	0	0
OPLL_TEST_0047	0.1	0	0	1	1	1	0
OPLL_TEST_0047	0.2	0	0	1	1	1	0
OPLL_TEST_0047	0.3	0	0	1	1	1	0
OPLL_TEST_0047	0.4	0	0	1	1	1	0
OPLL_TEST_0047	0.5	0	0	1	1	1	0
OPLL_TEST_0047	0.6	0	0	1	1	1	0
OPLL_TEST_0047	0.7	0	0	1	1	1	0
OPLL_TEST_0047	0.8	0	0	1	1	1	0
OPLL_TEST_0047	0.9	0	0	1	1	1	0
OPLL_TEST_0048	0.1	1	1	0	0	1	1
OPLL_TEST_0048	0.2	1	1	0	0	1	0
OPLL_TEST_0048	0.3	0	1	0	0	1	0
OPLL_TEST_0048	0.4	0	1	0	0	1	0
OPLL_TEST_0048	0.5	0	1	0	0	1	0
OPLL_TEST_0048	0.6	0	1	0	0	1	0
OPLL_TEST_0048	0.7	0	0	0	0	1	0
OPLL_TEST_0048	0.8	0	0	0	0	1	0
OPLL_TEST_0048	0.9	0	0	0	0	0	0
OPLL_TEST_0049	0.1	0	1	1	1	1	1
OPLL_TEST_0049	0.2	0	1	1	1	1	1
OPLL_TEST_0049	0.3	0	1	1	1	1	0
OPLL_TEST_0049	0.4	0	1	1	1	1	0
OPLL_TEST_0049	0.5	0	1	1	1	1	0
OPLL_TEST_0049	0.6	0	1	1	1	1	0
OPLL_TEST_0049	0.7	0	1	1	1	1	0
OPLL_TEST_0049	0.8	0	1	1	1	1	0
OPLL_TEST_0049	0.9	0	1	1	1	1	0
OPLL_TEST_0050	0.1	0	1	0	1	1	1
OPLL_TEST_0050	0.2	0	1	0	1	1	1
OPLL_TEST_0050	0.3	0	1	0	1	1	1
OPLL_TEST_0050	0.4	0	1	0	1	1	1
OPLL_TEST_0050	0.5	0	1	0	1	1	1
OPLL_TEST_0050	0.6	0	1	0	1	1	1
OPLL_TEST_0050	0.7	0	1	0	1	1	1
OPLL_TEST_0050	0.8	0	1	0	1	1	1
OPLL_TEST_0050	0.9	0	1	0	1	1	0
OPLL_TEST_0051	0.1	0	1	0	1	1	0
OPLL_TEST_0051	0.2	0	1	0	1	0	0
OPLL_TEST_0051	0.3	0	1	0	1	0	0
OPLL_TEST_0051	0.4	0	1	0	1	0	0
OPLL_TEST_0051	0.5	0	1	0	1	0	0
OPLL_TEST_0051	0.6	0	1	0	1	0	0
OPLL_TEST_0051	0.7	0	0	0	1	0	0
OPLL_TEST_0051	0.8	0	0	0	0	0	0
OPLL_TEST_0051	0.9	0	0	0	0	0	0
OPLL_TEST_0052	0.1	1	1	1	1	1	1
OPLL_TEST_0052	0.2	1	1	1	1	1	1
OPLL_TEST_0052	0.3	1	1	1	1	1	1
OPLL_TEST_0052	0.4	1	1	1	1	1	1
OPLL_TEST_0052	0.5	1	1	1	1	1	1
OPLL_TEST_0052	0.6	1	1	1	1	1	1
OPLL_TEST_0052	0.7	1	1	1	1	1	1
OPLL_TEST_0052	0.8	1	1	1	1	1	1
OPLL_TEST_0052	0.9	0	1	1	1	1	1
OPLL_TEST_0053	0.1	1	1	1	1	1	1
OPLL_TEST_0053	0.2	1	1	1	1	1	0
OPLL_TEST_0053	0.3	1	1	1	1	1	0
OPLL_TEST_0053	0.4	1	1	1	1	1	0
OPLL_TEST_0053	0.5	1	1	1	1	1	0
OPLL_TEST_0053	0.6	1	1	1	1	1	0
OPLL_TEST_0053	0.7	1	1	1	1	1	0
OPLL_TEST_0053	0.8	1	1	1	1	1	0
OPLL_TEST_0053	0.9	1	1	1	1	1	0
OPLL_TEST_0054	0.1	1	0	1	1	1	1
OPLL_TEST_0054	0.2	0	0	1	1	1	1
OPLL_TEST_0054	0.3	0	0	1	1	1	1
OPLL_TEST_0054	0.4	0	0	1	1	1	1
OPLL_TEST_0054	0.5	0	0	1	1	1	1
OPLL_TEST_0054	0.6	0	0	1	1	1	1
OPLL_TEST_0054	0.7	0	0	1	1	1	1
OPLL_TEST_0054	0.8	0	0	1	1	1	1
OPLL_TEST_0054	0.9	0	0	1	1	1	1
OPLL_TEST_0055	0.1	0	1	1	1	1	1
OPLL_TEST_0055	0.2	0	0	0	1	1	1
OPLL_TEST_0055	0.3	0	0	0	1	1	1
OPLL_TEST_0055	0.4	0	0	0	1	1	1
OPLL_TEST_0055	0.5	0	0	0	1	1	1
OPLL_TEST_0055	0.6	0	0	0	1	1	0
OPLL_TEST_0055	0.7	0	0	0	1	1	0
OPLL_TEST_0055	0.8	0	0	0	1	1	0
OPLL_TEST_0055	0.9	0	0	0	1	1	0
OPLL_TEST_0056	0.1	0	0	1	1	1	0
OPLL_TEST_0056	0.2	0	0	1	1	1	0
OPLL_TEST_0056	0.3	0	0	1	1	1	0
OPLL_TEST_0056	0.4	0	0	1	1	1	0
OPLL_TEST_0056	0.5	0	0	0	1	1	0
OPLL_TEST_0056	0.6	0	0	0	1	1	0
OPLL_TEST_0056	0.7	0	0	0	1	1	0
OPLL_TEST_0056	0.8	0	0	0	1	1	0
OPLL_TEST_0056	0.9	0	0	0	0	1	0
OPLL_TEST_0057	0.1	0	0	1	1	1	0
OPLL_TEST_0057	0.2	0	0	1	1	1	0
OPLL_TEST_0057	0.3	0	0	1	1	1	0
OPLL_TEST_0057	0.4	0	0	1	1	0	0
OPLL_TEST_0057	0.5	0	0	1	1	0	0
OPLL_TEST_0057	0.6	0	0	1	1	0	0
OPLL_TEST_0057	0.7	0	0	1	1	0	0
OPLL_TEST_0057	0.8	0	0	0	1	0	0
OPLL_TEST_0057	0.9	0	0	0	1	0	0
OPLL_TEST_0058	0.1	1	0	0	1	0	0
OPLL_TEST_0058	0.2	0	0	0	1	0	0
OPLL_TEST_0058	0.3	0	0	0	0	0	0
OPLL_TEST_0058	0.4	0	0	0	0	0	0
OPLL_TEST_0058	0.5	0	0	0	0	0	0
OPLL_TEST_0058	0.6	0	0	0	0	0	0
OPLL_TEST_0058	0.7	0	0	0	0	0	0
OPLL_TEST_0058	0.8	0	0	0	0	0	0
OPLL_TEST_0058	0.9	0	0	0	0	0	0
OPLL_TEST_0059	0.1	0	0	0	1	1	1
OPLL_TEST_0059	0.2	0	0	0	1	1	1
OPLL_TEST_0059	0.3	0	0	0	1	1	1
OPLL_TEST_0059	0.4	0	0	0	1	1	1
OPLL_TEST_0059	0.5	0	0	0	1	1	1
OPLL_TEST_0059	0.6	0	0	0	1	1	1
OPLL_TEST_0059	0.7	0	0	0	1	0	0
OPLL_TEST_0059	0.8	0	0	0	0	0	0
OPLL_TEST_0059	0.9	0	0	0	0	0	0
OPLL_TEST_0060	0.1	0	1	1	1	1	1
OPLL_TEST_0060	0.2	0	1	1	1	1	1
OPLL_TEST_0060	0.3	0	1	1	1	1	1
OPLL_TEST_0060	0.4	0	1	1	1	1	1
OPLL_TEST_0060	0.5	0	1	1	1	1	1
OPLL_TEST_0060	0.6	0	1	1	1	1	1
OPLL_TEST_0060	0.7	0	1	1	1	1	1
OPLL_TEST_0060	0.8	0	1	1	1	1	1
OPLL_TEST_0060	0.9	0	1	1	1	1	1
OPLL_TEST_0061	0.1	0	0	1	1	1	0
OPLL_TEST_0061	0.2	0	0	1	1	1	0
OPLL_TEST_0061	0.3	0	0	1	1	1	0
OPLL_TEST_0061	0.4	0	0	1	1	1	0
OPLL_TEST_0061	0.5	0	0	1	1	1	0
OPLL_TEST_0061	0.6	0	0	0	1	1	0
OPLL_TEST_0061	0.7	0	0	0	1	1	0
OPLL_TEST_0061	0.8	0	0	0	1	1	0
OPLL_TEST_0061	0.9	0	0	0	1	1	0
OPLL_TEST_0062	0.1	0	1	0	1	0	0
OPLL_TEST_0062	0.2	0	0	0	1	0	0
OPLL_TEST_0062	0.3	0	0	0	0	0	0
OPLL_TEST_0062	0.4	0	0	0	0	0	0
OPLL_TEST_0062	0.5	0	0	0	0	0	0
OPLL_TEST_0062	0.6	0	0	0	0	0	0
OPLL_TEST_0062	0.7	0	0	0	0	0	0
OPLL_TEST_0062	0.8	0	0	0	0	0	0
OPLL_TEST_0062	0.9	0	0	0	0	0	0
OPLL_TEST_0063	0.1	1	1	1	1	1	1
OPLL_TEST_0063	0.2	1	1	1	1	1	1
OPLL_TEST_0063	0.3	1	1	1	1	1	1
OPLL_TEST_0063	0.4	1	1	1	1	1	1
OPLL_TEST_0063	0.5	1	1	1	1	1	1
OPLL_TEST_0063	0.6	1	1	1	1	1	1
OPLL_TEST_0063	0.7	1	1	1	1	1	1
OPLL_TEST_0063	0.8	1	1	1	1	1	1
OPLL_TEST_0063	0.9	1	1	1	1	0	0
OPLL_TEST_0064	0.1	0	1	0	0	1	0
OPLL_TEST_0064	0.2	0	1	0	0	1	0
OPLL_TEST_0064	0.3	0	1	0	0	1	0
OPLL_TEST_0064	0.4	0	1	0	0	1	0
OPLL_TEST_0064	0.5	0	1	0	0	1	0
OPLL_TEST_0064	0.6	0	1	0	0	1	0
OPLL_TEST_0064	0.7	0	1	0	0	1	0
OPLL_TEST_0064	0.8	0	1	0	0	1	0
OPLL_TEST_0064	0.9	0	1	0	0	1	0
OPLL_TEST_0065	0.1	0	0	0	1	1	0
OPLL_TEST_0065	0.2	0	0	0	0	1	0
OPLL_TEST_0065	0.3	0	0	0	0	1	0
OPLL_TEST_0065	0.4	0	0	0	0	1	0
OPLL_TEST_0065	0.5	0	0	0	0	1	0
OPLL_TEST_0065	0.6	0	0	0	0	1	0
OPLL_TEST_0065	0.7	0	0	0	0	1	0
OPLL_TEST_0065	0.8	0	0	0	0	1	0
OPLL_TEST_0065	0.9	0	0	0	0	0	0
OPLL_TEST_0066	0.1	0	0	0	1	1	1
OPLL_TEST_0066	0.2	0	0	0	1	1	0
OPLL_TEST_0066	0.3	0	0	0	1	1	0
OPLL_TEST_0066	0.4	0	0	0	1	1	0
OPLL_TEST_0066	0.5	0	0	0	1	1	0
OPLL_TEST_0066	0.6	0	0	0	1	1	0
OPLL_TEST_0066	0.7	0	0	0	1	1	0
OPLL_TEST_0066	0.8	0	0	0	1	0	0
OPLL_TEST_0066	0.9	0	0	0	1	0	0
OPLL_TEST_0067	0.1	0	1	0	1	1	0
OPLL_TEST_0067	0.2	0	1	0	1	1	0
OPLL_TEST_0067	0.3	0	0	0	1	1	0
OPLL_TEST_0067	0.4	0	0	0	1	1	0
OPLL_TEST_0067	0.5	0	0	0	1	1	0
OPLL_TEST_0067	0.6	0	0	0	1	1	0
OPLL_TEST_0067	0.7	0	0	0	1	1	0
OPLL_TEST_0067	0.8	0	0	0	1	1	0
OPLL_TEST_0067	0.9	0	0	0	1	0	0
OPLL_TEST_0068	0.1	1	0	1	1	1	1
OPLL_TEST_0068	0.2	0	0	1	1	1	1
OPLL_TEST_0068	0.3	0	0	1	1	1	0
OPLL_TEST_0068	0.4	0	0	1	1	1	0
OPLL_TEST_0068	0.5	0	0	1	1	1	0
OPLL_TEST_0068	0.6	0	0	1	1	1	0
OPLL_TEST_0068	0.7	0	0	1	1	1	0
OPLL_TEST_0068	0.8	0	0	1	1	0	0
OPLL_TEST_0068	0.9	0	0	1	1	0	0
OPLL_TEST_0069	0.1	0	0	0	1	1	0
OPLL_TEST_0069	0.2	0	0	0	1	1	0
OPLL_TEST_0069	0.3	0	0	0	1	1	0
OPLL_TEST_0069	0.4	0	0	0	1	1	0
OPLL_TEST_0069	0.5	0	0	0	1	1	0
OPLL_TEST_0069	0.6	0	0	0	1	1	0
OPLL_TEST_0069	0.7	0	0	0	1	1	0
OPLL_TEST_0069	0.8	0	0	0	1	1	0
OPLL_TEST_0069	0.9	0	0	0	1	1	0
OPLL_TEST_0070	0.1	0	1	1	1	1	0
OPLL_TEST_0070	0.2	0	0	0	1	1	0
OPLL_TEST_0070	0.3	0	0	0	1	1	0
OPLL_TEST_0070	0.4	0	0	0	1	1	0
OPLL_TEST_0070	0.5	0	0	0	1	1	0
OPLL_TEST_0070	0.6	0	0	0	1	1	0
OPLL_TEST_0070	0.7	0	0	0	1	1	0
OPLL_TEST_0070	0.8	0	0	0	1	1	0
OPLL_TEST_0070	0.9	0	0	0	1	0	0
OPLL_TEST_0071	0.1	0	0	1	1	1	0
OPLL_TEST_0071	0.2	0	0	1	1	1	0
OPLL_TEST_0071	0.3	0	0	1	1	1	0
OPLL_TEST_0071	0.4	0	0	1	1	1	0
OPLL_TEST_0071	0.5	0	0	1	1	1	0
OPLL_TEST_0071	0.6	0	0	1	1	1	0
OPLL_TEST_0071	0.7	0	0	1	1	1	0
OPLL_TEST_0071	0.8	0	0	1	1	1	0
OPLL_TEST_0071	0.9	0	0	1	1	0	0
OPLL_TEST_0072	0.1	0	0	1	1	1	0
OPLL_TEST_0072	0.2	0	0	0	1	1	0
OPLL_TEST_0072	0.3	0	0	0	1	1	0
OPLL_TEST_0072	0.4	0	0	0	1	1	0
OPLL_TEST_0072	0.5	0	0	0	1	1	0
OPLL_TEST_0072	0.6	0	0	0	1	1	0
OPLL_TEST_0072	0.7	0	0	0	1	0	0
OPLL_TEST_0072	0.8	0	0	0	1	0	0
OPLL_TEST_0072	0.9	0	0	0	1	0	0
OPLL_TEST_0073	0.1	0	1	1	1	1	1
OPLL_TEST_0073	0.2	0	1	0	1	1	1
OPLL_TEST_0073	0.3	0	1	0	0	1	1
OPLL_TEST_0073	0.4	0	1	0	0	1	1
OPLL_TEST_0073	0.5	0	1	0	0	1	1
OPLL_TEST_0073	0.6	0	0	0	0	1	0
OPLL_TEST_0073	0.7	0	0	0	0	1	0
OPLL_TEST_0073	0.8	0	0	0	0	1	0
OPLL_TEST_0073	0.9	0	0	0	0	0	0
OPLL_TEST_0074	0.1	0	1	0	1	0	0
OPLL_TEST_0074	0.2	0	0	0	1	0	0
OPLL_TEST_0074	0.3	0	0	0	1	0	0
OPLL_TEST_0074	0.4	0	0	0	1	0	0
OPLL_TEST_0074	0.5	0	0	0	1	0	0
OPLL_TEST_0074	0.6	0	0	0	1	0	0
OPLL_TEST_0074	0.7	0	0	0	1	0	0
OPLL_TEST_0074	0.8	0	0	0	1	0	0
OPLL_TEST_0074	0.9	0	0	0	1	0	0
OPLL_TEST_0075	0.1	0	1	1	1	1	0
OPLL_TEST_0075	0.2	0	1	0	0	0	0
OPLL_TEST_0075	0.3	0	1	0	0	0	0
OPLL_TEST_0075	0.4	0	0	0	0	0	0
OPLL_TEST_0075	0.5	0	0	0	0	0	0
OPLL_TEST_0075	0.6	0	0	0	0	0	0
OPLL_TEST_0075	0.7	0	0	0	0	0	0
OPLL_TEST_0075	0.8	0	0	0	0	0	0
OPLL_TEST_0075	0.9	0	0	0	0	0	0
OPLL_TEST_0076	0.1	0	1	0	1	1	0
OPLL_TEST_0076	0.2	0	1	0	1	1	0
OPLL_TEST_0076	0.3	0	1	0	1	1	0
OPLL_TEST_0076	0.4	0	1	0	1	1	0
OPLL_TEST_0076	0.5	0	1	0	1	1	0
OPLL_TEST_0076	0.6	0	1	0	1	1	0
OPLL_TEST_0076	0.7	0	1	0	1	1	0
OPLL_TEST_0076	0.8	0	0	0	1	1	0
OPLL_TEST_0076	0.9	0	0	0	1	1	0
OPLL_TEST_0077	0.1	1	1	1	1	1	0
OPLL_TEST_0077	0.2	1	1	1	1	1	0
OPLL_TEST_0077	0.3	1	1	1	1	1	0
OPLL_TEST_0077	0.4	1	1	1	1	1	0
OPLL_TEST_0077	0.5	1	1	1	1	1	0
OPLL_TEST_0077	0.6	1	1	1	1	1	0
OPLL_TEST_0077	0.7	1	1	1	1	1	0
OPLL_TEST_0077	0.8	1	1	1	1	1	0
OPLL_TEST_0077	0.9	1	1	1	1	1	0
OPLL_TEST_0078	0.1	0	1	1	1	1	1
OPLL_TEST_0078	0.2	0	1	1	1	1	1
OPLL_TEST_0078	0.3	0	1	1	1	1	1
OPLL_TEST_0078	0.4	0	1	1	1	1	0
OPLL_TEST_0078	0.5	0	1	1	1	1	0
OPLL_TEST_0078	0.6	0	1	1	1	1	0
OPLL_TEST_0078	0.7	0	1	1	1	1	0
OPLL_TEST_0078	0.8	0	1	1	1	0	0
OPLL_TEST_0078	0.9	0	0	1	1	0	0
OPLL_TEST_0079	0.1	1	1	1	1	1	0
OPLL_TEST_0079	0.2	0	1	1	1	1	0
OPLL_TEST_0079	0.3	0	1	1	1	1	0
OPLL_TEST_0079	0.4	0	1	1	1	1	0
OPLL_TEST_0079	0.5	0	1	1	1	1	0
OPLL_TEST_0079	0.6	0	1	1	1	1	0
OPLL_TEST_0079	0.7	0	1	0	1	1	0
OPLL_TEST_0079	0.8	0	0	0	1	1	0
OPLL_TEST_0079	0.9	0	0	0	1	1	0
OPLL_TEST_0080	0.1	0	1	1	1	0	0
OPLL_TEST_0080	0.2	0	0	1	1	0	0
OPLL_TEST_0080	0.3	0	0	1	0	0	0
OPLL_TEST_0080	0.4	0	0	1	0	0	0
OPLL_TEST_0080	0.5	0	0	1	0	0	0
OPLL_TEST_0080	0.6	0	0	1	0	0	0
OPLL_TEST_0080	0.7	0	0	1	0	0	0
OPLL_TEST_0080	0.8	0	0	1	0	0	0
OPLL_TEST_0080	0.9	0	0	1	0	0	0
OPLL_TEST_0081	0.1	1	0	1	1	1	0
OPLL_TEST_0081	0.2	0	0	1	1	1	0
OPLL_TEST_0081	0.3	0	0	1	1	1	0
OPLL_TEST_0081	0.4	0	0	1	1	1	0
OPLL_TEST_0081	0.5	0	0	1	1	1	0
OPLL_TEST_0081	0.6	0	0	1	1	1	0
OPLL_TEST_0081	0.7	0	0	1	1	1	0
OPLL_TEST_0081	0.8	0	0	1	1	1	0
OPLL_TEST_0081	0.9	0	0	1	1	1	0
OPLL_TEST_0082	0.1	1	1	1	1	1	0
OPLL_TEST_0082	0.2	1	1	1	1	1	0
OPLL_TEST_0082	0.3	1	1	1	1	1	0
OPLL_TEST_0082	0.4	0	1	1	1	1	0
OPLL_TEST_0082	0.5	0	1	1	1	1	0
OPLL_TEST_0082	0.6	0	1	1	1	1	0
OPLL_TEST_0082	0.7	0	1	1	1	1	0
OPLL_TEST_0082	0.8	0	1	1	1	1	0
OPLL_TEST_0082	0.9	0	1	1	1	1	0
OPLL_TEST_0083	0.1	0	0	0	0	1	0
OPLL_TEST_0083	0.2	0	0	0	0	1	0
OPLL_TEST_0083	0.3	0	0	0	0	1	0
OPLL_TEST_0083	0.4	0	0	0	0	1	0
OPLL_TEST_0083	0.5	0	0	0	0	1	0
OPLL_TEST_0083	0.6	0	0	0	0	1	0
OPLL_TEST_0083	0.7	0	0	0	0	1	0
OPLL_TEST_0083	0.8	0	0	0	0	1	0
OPLL_TEST_0083	0.9	0	0	0	0	0	0
OPLL_TEST_0084	0.1	0	1	1	1	1	1
OPLL_TEST_0084	0.2	0	1	1	1	1	1
OPLL_TEST_0084	0.3	0	1	1	1	1	1
OPLL_TEST_0084	0.4	0	1	1	1	1	1
OPLL_TEST_0084	0.5	0	1	1	1	1	1
OPLL_TEST_0084	0.6	0	1	1	1	1	1
OPLL_TEST_0084	0.7	0	0	1	1	1	1
OPLL_TEST_0084	0.8	0	0	1	1	1	0
OPLL_TEST_0084	0.9	0	0	1	1	1	0
OPLL_TEST_0085	0.1	0	0	1	1	0	0
OPLL_TEST_0085	0.2	0	0	0	1	0	0
OPLL_TEST_0085	0.3	0	0	0	1	0	0
OPLL_TEST_0085	0.4	0	0	0	1	0	0
OPLL_TEST_0085	0.5	0	0	0	1	0	0
OPLL_TEST_0085	0.6	0	0	0	0	0	0
OPLL_TEST_0085	0.7	0	0	0	0	0	0
OPLL_TEST_0085	0.8	0	0	0	0	0	0
OPLL_TEST_0085	0.9	0	0	0	0	0	0
OPLL_TEST_0086	0.1	0	0	1	0	0	0
OPLL_TEST_0086	0.2	0	0	1	0	0	0
OPLL_TEST_0086	0.3	0	0	1	0	0	0
OPLL_TEST_0086	0.4	0	0	0	0	0	0
OPLL_TEST_0086	0.5	0	0	0	0	0	0
OPLL_TEST_0086	0.6	0	0	0	0	0	0
OPLL_TEST_0086	0.7	0	0	0	0	0	0
OPLL_TEST_0086	0.8	0	0	0	0	0	0
OPLL_TEST_0086	0.9	0	0	0	0	0	0
OPLL_TEST_0087	0.1	1	0	0	1	1	1
OPLL_TEST_0087	0.2	1	0	0	1	1	1
OPLL_TEST_0087	0.3	1	0	0	1	1	1
OPLL_TEST_0087	0.4	1	0	0	1	1	1
OPLL_TEST_0087	0.5	1	0	0	1	0	1
OPLL_TEST_0087	0.6	1	0	0	1	0	1
OPLL_TEST_0087	0.7	1	0	0	1	0	1
OPLL_TEST_0087	0.8	0	0	0	1	0	1
OPLL_TEST_0087	0.9	0	0	0	1	0	0
OPLL_TEST_0088	0.1	0	1	1	1	0	0
OPLL_TEST_0088	0.2	0	1	1	1	0	0
OPLL_TEST_0088	0.3	0	1	1	1	0	0
OPLL_TEST_0088	0.4	0	1	1	1	0	0
OPLL_TEST_0088	0.5	0	1	1	1	0	0
OPLL_TEST_0088	0.6	0	1	1	1	0	0
OPLL_TEST_0088	0.7	0	1	1	1	0	0
OPLL_TEST_0088	0.8	0	1	1	1	0	0
OPLL_TEST_0088	0.9	0	1	1	1	0	0
OPLL_TEST_0089	0.1	1	1	1	1	1	0
OPLL_TEST_0089	0.2	1	1	1	1	1	0
OPLL_TEST_0089	0.3	1	1	1	1	0	0
OPLL_TEST_0089	0.4	1	1	1	1	0	0
OPLL_TEST_0089	0.5	1	1	1	1	0	0
OPLL_TEST_0089	0.6	1	1	1	1	0	0
OPLL_TEST_0089	0.7	1	1	1	1	0	0
OPLL_TEST_0089	0.8	1	1	1	1	0	0
OPLL_TEST_0089	0.9	1	1	1	1	0	0
OPLL_TEST_0090	0.1	1	1	1	1	1	1
OPLL_TEST_0090	0.2	1	1	1	1	1	1
OPLL_TEST_0090	0.3	1	1	1	1	1	1
OPLL_TEST_0090	0.4	1	1	1	1	1	1
OPLL_TEST_0090	0.5	1	1	1	1	1	1
OPLL_TEST_0090	0.6	1	1	1	1	1	1
OPLL_TEST_0090	0.7	1	1	1	1	1	0
OPLL_TEST_0090	0.8	1	1	1	1	1	0
OPLL_TEST_0090	0.9	1	1	1	1	1	0
OPLL_TEST_0091	0.1	1	1	1	1	0	1
OPLL_TEST_0091	0.2	1	1	1	1	0	0
OPLL_TEST_0091	0.3	1	1	1	1	0	0
OPLL_TEST_0091	0.4	1	1	1	1	0	0
OPLL_TEST_0091	0.5	1	1	1	1	0	0
OPLL_TEST_0091	0.6	1	1	1	1	0	0
OPLL_TEST_0091	0.7	0	1	1	1	0	0
OPLL_TEST_0091	0.8	0	1	0	1	0	0
OPLL_TEST_0091	0.9	0	1	0	0	0	0
OPLL_TEST_0092	0.1	1	1	1	0	0	0
OPLL_TEST_0092	0.2	0	1	1	0	0	0
OPLL_TEST_0092	0.3	0	0	1	0	0	0
OPLL_TEST_0092	0.4	0	0	1	0	0	0
OPLL_TEST_0092	0.5	0	0	1	0	0	0
OPLL_TEST_0092	0.6	0	0	1	0	0	0
OPLL_TEST_0092	0.7	0	0	1	0	0	0
OPLL_TEST_0092	0.8	0	0	1	0	0	0
OPLL_TEST_0092	0.9	0	0	1	0	0	0
OPLL_TEST_0093	0.1	1	1	0	0	1	1
OPLL_TEST_0093	0.2	0	1	0	0	1	1
OPLL_TEST_0093	0.3	0	1	0	0	1	0
OPLL_TEST_0093	0.4	0	1	0	0	1	0
OPLL_TEST_0093	0.5	0	1	0	0	1	0
OPLL_TEST_0093	0.6	0	1	0	0	0	0
OPLL_TEST_0093	0.7	0	1	0	0	0	0
OPLL_TEST_0093	0.8	0	1	0	0	0	0
OPLL_TEST_0093	0.9	0	1	0	0	0	0
OPLL_TEST_0094	0.1	0	1	1	1	1	1
OPLL_TEST_0094	0.2	0	0	1	0	0	1
OPLL_TEST_0094	0.3	0	0	1	0	0	1
OPLL_TEST_0094	0.4	0	0	1	0	0	1
OPLL_TEST_0094	0.5	0	0	1	0	0	1
OPLL_TEST_0094	0.6	0	0	1	0	0	1
OPLL_TEST_0094	0.7	0	0	1	0	0	1
OPLL_TEST_0094	0.8	0	0	1	0	0	1
OPLL_TEST_0094	0.9	0	0	0	0	0	1
OPLL_TEST_0095	0.1	1	0	0	1	0	0
OPLL_TEST_0095	0.2	1	0	0	1	0	0
OPLL_TEST_0095	0.3	1	0	0	1	0	0
OPLL_TEST_0095	0.4	1	0	0	0	0	0
OPLL_TEST_0095	0.5	1	0	0	0	0	0
OPLL_TEST_0095	0.6	1	0	0	0	0	0
OPLL_TEST_0095	0.7	1	0	0	0	0	0
OPLL_TEST_0095	0.8	1	0	0	0	0	0
OPLL_TEST_0095	0.9	0	0	1	1	1	0
OPLL_TEST_0096	0.1	0	0	0	1	0	0
OPLL_TEST_0096	0.2	0	0	0	1	0	0
OPLL_TEST_0096	0.3	0	0	0	1	0	0
OPLL_TEST_0096	0.4	0	0	0	1	0	0
OPLL_TEST_0096	0.5	0	0	0	1	0	0
OPLL_TEST_0096	0.6	0	0	0	1	0	0
OPLL_TEST_0096	0.7	0	0	0	1	0	0
OPLL_TEST_0096	0.8	0	0	0	1	0	0
OPLL_TEST_0096	0.9	0	0	0	0	0	0
OPLL_TEST_0097	0.1	1	1	1	1	1	0
OPLL_TEST_0097	0.2	1	1	1	1	1	0
OPLL_TEST_0097	0.3	1	1	1	1	1	0
OPLL_TEST_0097	0.4	1	1	1	1	1	0
OPLL_TEST_0097	0.5	1	1	1	1	1	0
OPLL_TEST_0097	0.6	1	1	1	1	1	0
OPLL_TEST_0097	0.7	1	1	1	1	1	0
OPLL_TEST_0097	0.8	1	1	1	1	1	0
OPLL_TEST_0097	0.9	1	1	1	1	1	0
OPLL_TEST_0098	0.1	1	1	1	1	1	0
OPLL_TEST_0098	0.2	1	1	1	1	0	0
OPLL_TEST_0098	0.3	1	1	1	1	0	0
OPLL_TEST_0098	0.4	1	1	1	1	0	0
OPLL_TEST_0098	0.5	1	1	1	1	0	0
OPLL_TEST_0098	0.6	1	1	1	1	0	0
OPLL_TEST_0098	0.7	1	1	1	1	0	0
OPLL_TEST_0098	0.8	1	1	1	1	0	0
OPLL_TEST_0098	0.9	1	1	1	1	0	0
OPLL_TEST_0099	0.1	0	1	1	1	1	0
OPLL_TEST_0099	0.2	0	1	0	1	0	0
OPLL_TEST_0099	0.3	0	1	0	1	0	0
OPLL_TEST_0099	0.4	0	1	0	1	0	0
OPLL_TEST_0099	0.5	0	0	0	1	0	0
OPLL_TEST_0099	0.6	0	0	0	1	0	0
OPLL_TEST_0099	0.7	0	0	0	1	0	0
OPLL_TEST_0099	0.8	0	0	0	1	0	0
OPLL_TEST_0099	0.9	0	0	0	0	0	0
OPLL_TEST_0100	0.1	1	0	1	1	1	0
OPLL_TEST_0100	0.2	0	0	1	1	1	0
OPLL_TEST_0100	0.3	0	0	1	1	1	0
OPLL_TEST_0100	0.4	0	0	1	1	1	0
OPLL_TEST_0100	0.5	0	0	1	1	1	0
OPLL_TEST_0100	0.6	0	0	1	1	1	0
OPLL_TEST_0100	0.7	0	0	1	1	1	0
OPLL_TEST_0100	0.8	0	0	1	1	1	0
OPLL_TEST_0100	0.9	0	0	1	1	1	0
OPLL_TEST_0101	0.1	0	1	1	1	1	0
OPLL_TEST_0101	0.2	0	0	0	1	1	0
OPLL_TEST_0101	0.3	0	0	0	1	1	0
OPLL_TEST_0101	0.4	0	0	0	1	1	0
OPLL_TEST_0101	0.5	0	0	0	1	1	0
OPLL_TEST_0101	0.6	0	0	0	1	1	0
OPLL_TEST_0101	0.7	0	0	0	1	1	0
OPLL_TEST_0101	0.8	0	0	0	1	1	0
OPLL_TEST_0101	0.9	0	0	0	1	1	0
OPLL_TEST_0102	0.1	0	1	1	1	1	0
OPLL_TEST_0102	0.2	0	1	1	1	1	0
OPLL_TEST_0102	0.3	0	1	1	1	0	0
OPLL_TEST_0102	0.4	0	1	1	1	0	0
OPLL_TEST_0102	0.5	0	1	1	0	0	0
OPLL_TEST_0102	0.6	0	1	1	0	0	0
OPLL_TEST_0102	0.7	0	1	1	0	0	0
OPLL_TEST_0102	0.8	0	1	1	0	0	0
OPLL_TEST_0102	0.9	0	0	1	0	0	0
OPLL_TEST_0103	0.1	0	0	1	1	0	0
OPLL_TEST_0103	0.2	0	0	1	1	0	0
OPLL_TEST_0103	0.3	0	0	1	0	0	0
OPLL_TEST_0103	0.4	0	0	1	0	0	0
OPLL_TEST_0103	0.5	0	0	1	0	0	0
OPLL_TEST_0103	0.6	0	0	1	0	0	0
OPLL_TEST_0103	0.7	0	0	0	0	0	0
OPLL_TEST_0103	0.8	0	0	0	0	0	0
OPLL_TEST_0103	0.9	0	0	0	0	0	0
OPLL_TEST_0104	0.1	0	0	0	1	1	1
OPLL_TEST_0104	0.2	0	0	0	0	0	1
OPLL_TEST_0104	0.3	0	0	0	0	0	1
OPLL_TEST_0104	0.4	0	0	0	0	0	1
OPLL_TEST_0104	0.5	0	0	0	0	0	1
OPLL_TEST_0104	0.6	0	0	0	0	0	1
OPLL_TEST_0104	0.7	0	0	0	0	0	0
OPLL_TEST_0104	0.8	0	0	0	0	0	0
OPLL_TEST_0104	0.9	0	0	0	0	0	0
OPLL_TEST_0105	0.1	0	1	0	0	0	0
OPLL_TEST_0105	0.2	0	1	0	0	0	0
OPLL_TEST_0105	0.3	0	0	0	0	0	0
OPLL_TEST_0105	0.4	0	0	0	0	0	0
OPLL_TEST_0105	0.5	0	0	0	0	0	0
OPLL_TEST_0105	0.6	0	0	0	0	0	0
OPLL_TEST_0105	0.7	0	0	0	0	0	0
OPLL_TEST_0105	0.8	0	0	0	0	0	0
OPLL_TEST_0105	0.9	0	0	0	0	0	0
OPLL_TEST_0106	0.1	0	0	0	1	0	0
OPLL_TEST_0106	0.2	0	0	0	1	0	0
OPLL_TEST_0106	0.3	0	0	0	0	0	0
OPLL_TEST_0106	0.4	0	0	0	0	0	0
OPLL_TEST_0106	0.5	0	0	0	0	0	0
OPLL_TEST_0106	0.6	0	0	0	0	0	0
OPLL_TEST_0106	0.7	0	0	0	0	0	0
OPLL_TEST_0106	0.8	0	0	0	0	0	0
OPLL_TEST_0106	0.9	0	0	0	0	0	0
OPLL_TEST_0107	0.1	0	0	0	1	0	0
OPLL_TEST_0107	0.2	0	0	0	0	0	0
OPLL_TEST_0107	0.3	0	0	0	0	0	0
OPLL_TEST_0107	0.4	0	0	0	0	0	0
OPLL_TEST_0107	0.5	0	0	0	0	0	0
OPLL_TEST_0107	0.6	0	0	0	0	0	0
OPLL_TEST_0107	0.7	0	0	0	0	0	0
OPLL_TEST_0107	0.8	0	0	0	0	0	0
OPLL_TEST_0107	0.9	0	0	0	0	0	0
OPLL_TEST_0108	0.1	0	1	1	0	1	0
OPLL_TEST_0108	0.2	0	1	1	0	0	0
OPLL_TEST_0108	0.3	0	1	1	0	0	0
OPLL_TEST_0108	0.4	0	0	1	0	0	0
OPLL_TEST_0108	0.5	0	0	1	0	0	0
OPLL_TEST_0108	0.6	0	0	1	0	0	0
OPLL_TEST_0108	0.7	0	0	1	0	0	0
OPLL_TEST_0108	0.8	0	0	1	0	0	0
OPLL_TEST_0108	0.9	0	0	0	0	0	0
OPLL_TEST_0109	0.1	0	0	1	1	1	1
OPLL_TEST_0109	0.2	0	0	1	1	1	0
OPLL_TEST_0109	0.3	0	0	1	1	1	0
OPLL_TEST_0109	0.4	0	0	1	1	1	0
OPLL_TEST_0109	0.5	0	0	1	1	1	0
OPLL_TEST_0109	0.6	0	0	1	1	1	0
OPLL_TEST_0109	0.7	0	0	1	1	1	0
OPLL_TEST_0109	0.8	0	0	0	1	1	0
OPLL_TEST_0109	0.9	0	0	0	1	1	0
OPLL_TEST_0110	0.1	0	0	0	0	0	1
OPLL_TEST_0110	0.2	0	0	0	0	0	0
OPLL_TEST_0110	0.3	0	0	0	0	0	0
OPLL_TEST_0110	0.4	0	0	0	0	0	0
OPLL_TEST_0110	0.5	0	0	0	0	0	0
OPLL_TEST_0110	0.6	0	0	0	0	0	0
OPLL_TEST_0110	0.7	0	0	0	0	0	0
OPLL_TEST_0110	0.8	0	0	0	0	0	0
OPLL_TEST_0110	0.9	0	0	0	0	0	0
OPLL_TEST_0111	0.1	0	1	0	0	1	1
OPLL_TEST_0111	0.2	0	1	0	0	1	0
OPLL_TEST_0111	0.3	0	0	0	0	1	0
OPLL_TEST_0111	0.4	0	0	0	0	1	0
OPLL_TEST_0111	0.5	0	0	0	0	1	0
OPLL_TEST_0111	0.6	0	0	0	0	1	0
OPLL_TEST_0111	0.7	0	0	0	0	1	0
OPLL_TEST_0111	0.8	0	0	0	0	0	0
OPLL_TEST_0111	0.9	0	0	0	0	0	0
OPLL_TEST_0112	0.1	0	1	1	1	0	1
OPLL_TEST_0112	0.2	0	0	1	1	0	0
OPLL_TEST_0112	0.3	0	0	1	1	0	0
OPLL_TEST_0112	0.4	0	0	1	0	0	0
OPLL_TEST_0112	0.5	0	0	1	0	0	0
OPLL_TEST_0112	0.6	0	0	1	0	0	0
OPLL_TEST_0112	0.7	0	0	1	0	0	0
OPLL_TEST_0112	0.8	0	0	1	0	0	0
OPLL_TEST_0112	0.9	0	0	1	0	0	0
OPLL_TEST_0113	0.1	0	0	1	1	1	1
OPLL_TEST_0113	0.2	0	0	1	1	0	1
OPLL_TEST_0113	0.3	0	0	1	1	0	1
OPLL_TEST_0113	0.4	0	0	1	1	0	1
OPLL_TEST_0113	0.5	0	0	1	1	0	0
OPLL_TEST_0113	0.6	0	0	1	1	0	0
OPLL_TEST_0113	0.7	0	0	1	1	0	0
OPLL_TEST_0113	0.8	0	0	0	1	0	0
OPLL_TEST_0113	0.9	0	0	0	1	0	0
OPLL_TEST_0114	0.1	0	0	1	1	1	0
OPLL_TEST_0114	0.2	0	0	1	1	1	0
OPLL_TEST_0114	0.3	0	0	1	1	1	0
OPLL_TEST_0114	0.4	0	0	1	1	1	0
OPLL_TEST_0114	0.5	0	0	1	0	1	0
OPLL_TEST_0114	0.6	0	0	1	0	1	0
OPLL_TEST_0114	0.7	0	0	1	0	1	0
OPLL_TEST_0114	0.8	0	0	1	0	1	0
OPLL_TEST_0114	0.9	0	0	1	0	0	0
OPLL_TEST_0115	0.1	0	0	1	1	0	0
OPLL_TEST_0115	0.2	0	0	1	1	0	0
OPLL_TEST_0115	0.3	0	0	0	1	0	0
OPLL_TEST_0115	0.4	0	0	0	1	0	0
OPLL_TEST_0115	0.5	0	0	0	1	0	0
OPLL_TEST_0115	0.6	0	0	0	1	0	0
OPLL_TEST_0115	0.7	0	0	0	1	0	0
OPLL_TEST_0115	0.8	0	0	0	1	0	0
OPLL_TEST_0115	0.9	0	0	0	1	0	0
OPLL_TEST_0116	0.1	0	0	0	0	0	0
OPLL_TEST_0116	0.2	0	0	0	0	0	0
OPLL_TEST_0116	0.3	0	0	0	0	0	0
OPLL_TEST_0116	0.4	0	0	0	0	0	0
OPLL_TEST_0116	0.5	0	0	0	0	0	0
OPLL_TEST_0116	0.6	0	0	0	0	0	0
OPLL_TEST_0116	0.7	0	0	0	0	0	0
OPLL_TEST_0116	0.8	0	0	0	0	0	0
OPLL_TEST_0116	0.9	0	0	0	0	0	0
OPLL_TEST_0117	0.1	0	1	1	1	0	0
OPLL_TEST_0117	0.2	0	1	1	1	0	0
OPLL_TEST_0117	0.3	0	1	1	1	0	0
OPLL_TEST_0117	0.4	0	1	1	1	0	0
OPLL_TEST_0117	0.5	0	1	1	1	0	0
OPLL_TEST_0117	0.6	0	0	1	1	0	0
OPLL_TEST_0117	0.7	0	0	1	1	0	0
OPLL_TEST_0117	0.8	0	0	0	0	0	0
OPLL_TEST_0117	0.9	0	0	0	0	0	0
OPLL_TEST_0118	0.1	0	0	1	1	1	0
OPLL_TEST_0118	0.2	0	0	1	1	1	0
OPLL_TEST_0118	0.3	0	0	0	1	1	0
OPLL_TEST_0118	0.4	0	0	0	1	1	0
OPLL_TEST_0118	0.5	0	0	0	0	0	0
OPLL_TEST_0118	0.6	0	0	0	0	0	0
OPLL_TEST_0118	0.7	0	0	0	0	0	0
OPLL_TEST_0118	0.8	0	0	0	0	0	0
OPLL_TEST_0118	0.9	0	0	0	0	0	0
OPLL_TEST_0119	0.1	1	0	0	1	1	1
OPLL_TEST_0119	0.2	1	0	0	1	1	0
OPLL_TEST_0119	0.3	1	0	0	1	1	0
OPLL_TEST_0119	0.4	1	0	0	1	1	0
OPLL_TEST_0119	0.5	1	0	0	0	1	0
OPLL_TEST_0119	0.6	1	0	0	0	0	0
OPLL_TEST_0119	0.7	1	0	0	0	0	0
OPLL_TEST_0119	0.8	1	0	0	0	0	0
OPLL_TEST_0119	0.9	1	0	0	0	0	0
OPLL_TEST_0120	0.1	0	0	1	1	1	1
OPLL_TEST_0120	0.2	0	0	0	1	1	0
OPLL_TEST_0120	0.3	0	0	0	1	1	0
OPLL_TEST_0120	0.4	0	0	0	1	1	0
OPLL_TEST_0120	0.5	0	0	0	0	1	0
OPLL_TEST_0120	0.6	0	0	0	0	1	0
OPLL_TEST_0120	0.7	0	0	0	0	0	0
OPLL_TEST_0120	0.8	0	0	0	0	0	0
OPLL_TEST_0120	0.9	0	0	0	0	0	0
OPLL_TEST_0121	0.1	0	1	0	1	1	0
OPLL_TEST_0121	0.2	0	1	0	1	1	0
OPLL_TEST_0121	0.3	0	0	0	0	0	0
OPLL_TEST_0121	0.4	0	0	0	0	0	0
OPLL_TEST_0121	0.5	0	0	0	0	0	0
OPLL_TEST_0121	0.6	0	0	0	0	0	0
OPLL_TEST_0121	0.7	0	0	0	0	0	0
OPLL_TEST_0121	0.8	0	0	0	0	0	0
OPLL_TEST_0121	0.9	0	0	0	0	0	0
OPLL_TEST_0122	0.1	0	1	0	0	1	0
OPLL_TEST_0122	0.2	0	1	0	0	1	0
OPLL_TEST_0122	0.3	0	1	0	0	0	0
OPLL_TEST_0122	0.4	0	1	0	0	0	0
OPLL_TEST_0122	0.5	0	1	0	0	0	0
OPLL_TEST_0122	0.6	0	1	0	0	0	0
OPLL_TEST_0122	0.7	0	1	0	0	0	0
OPLL_TEST_0122	0.8	0	0	0	0	0	0
OPLL_TEST_0122	0.9	0	0	0	0	0	0
OPLL_TEST_0123	0.1	0	0	0	1	1	0
OPLL_TEST_0123	0.2	0	0	0	0	1	0
OPLL_TEST_0123	0.3	0	0	0	0	1	0
OPLL_TEST_0123	0.4	0	0	0	0	1	0
OPLL_TEST_0123	0.5	0	0	0	0	1	0
OPLL_TEST_0123	0.6	0	0	0	0	1	0
OPLL_TEST_0123	0.7	0	0	0	0	1	0
OPLL_TEST_0123	0.8	0	0	0	0	0	0
OPLL_TEST_0123	0.9	0	0	0	0	0	0
OPLL_TEST_0124	0.1	0	1	0	0	0	0
OPLL_TEST_0124	0.2	0	1	0	0	0	0
OPLL_TEST_0124	0.3	0	0	0	0	0	0
OPLL_TEST_0124	0.4	0	0	0	0	0	0
OPLL_TEST_0124	0.5	0	0	0	0	0	0
OPLL_TEST_0124	0.6	0	0	0	0	0	0
OPLL_TEST_0124	0.7	0	0	0	0	0	0
OPLL_TEST_0124	0.8	0	0	0	0	0	0
OPLL_TEST_0124	0.9	0	0	0	0	0	0
OPLL_TEST_0125	0.1	0	0	0	1	1	0
OPLL_TEST_0125	0.2	0	0	0	1	1	0
OPLL_TEST_0125	0.3	0	0	0	1	0	0
OPLL_TEST_0125	0.4	0	0	0	1	0	0
OPLL_TEST_0125	0.5	0	0	0	1	0	0
OPLL_TEST_0125	0.6	0	0	0	1	0	0
OPLL_TEST_0125	0.7	0	0	0	1	0	0
OPLL_TEST_0125	0.8	0	0	0	1	0	0
OPLL_TEST_0125	0.9	0	0	0	0	0	0
OPLL_TEST_0126	0.1	0	0	0	0	0	1
OPLL_TEST_0126	0.2	0	0	0	0	0	1
OPLL_TEST_0126	0.3	0	0	0	0	0	1
OPLL_TEST_0126	0.4	0	0	0	0	0	1
OPLL_TEST_0126	0.5	0	0	0	0	0	1
OPLL_TEST_0126	0.6	0	0	0	0	0	1
OPLL_TEST_0126	0.7	0	0	0	0	0	1
OPLL_TEST_0126	0.8	0	0	0	0	0	0
OPLL_TEST_0126	0.9	0	0	0	0	0	0
OPLL_TEST_0127	0.1	0	0	1	1	0	0
OPLL_TEST_0127	0.2	0	0	0	1	0	0
OPLL_TEST_0127	0.3	0	0	0	1	0	0
OPLL_TEST_0127	0.4	0	0	0	1	0	0
OPLL_TEST_0127	0.5	0	0	0	1	0	0
OPLL_TEST_0127	0.6	0	0	0	1	0	0
OPLL_TEST_0127	0.7	0	0	0	1	0	0
OPLL_TEST_0127	0.8	0	0	0	0	0	0
OPLL_TEST_0127	0.9	0	0	0	0	0	0
OPLL_TEST_0128	0.1	0	0	0	1	1	0
OPLL_TEST_0128	0.2	0	0	0	0	1	0
OPLL_TEST_0128	0.3	0	0	0	0	1	0
OPLL_TEST_0128	0.4	0	0	0	0	1	0
OPLL_TEST_0128	0.5	0	0	0	0	1	0
OPLL_TEST_0128	0.6	0	0	0	0	0	0
OPLL_TEST_0128	0.7	0	0	0	0	0	0
OPLL_TEST_0128	0.8	0	0	0	0	0	0
OPLL_TEST_0128	0.9	0	0	0	0	0	0
OPLL_TEST_0129	0.1	0	0	0	0	1	0
OPLL_TEST_0129	0.2	0	0	0	0	0	0
OPLL_TEST_0129	0.3	0	0	0	0	0	0
OPLL_TEST_0129	0.4	0	0	0	0	0	0
OPLL_TEST_0129	0.5	0	0	0	0	0	0
OPLL_TEST_0129	0.6	0	0	0	0	0	0
OPLL_TEST_0129	0.7	0	0	0	0	0	0
OPLL_TEST_0129	0.8	0	0	0	0	0	0
OPLL_TEST_0129	0.9	0	0	0	0	0	0
OPLL_TEST_0130	0.1	0	0	1	0	0	0
OPLL_TEST_0130	0.2	0	0	1	0	0	0
OPLL_TEST_0130	0.3	0	0	1	0	0	0
OPLL_TEST_0130	0.4	0	0	1	0	0	0
OPLL_TEST_0130	0.5	0	0	1	0	0	0
OPLL_TEST_0130	0.6	0	0	1	0	0	0
OPLL_TEST_0130	0.7	0	0	1	0	0	0
OPLL_TEST_0130	0.8	0	0	1	0	0	0
OPLL_TEST_0130	0.9	0	0	1	0	0	0
OPLL_TEST_0131	0.1	0	0	0	0	0	0
OPLL_TEST_0131	0.2	0	0	0	0	0	0
OPLL_TEST_0131	0.3	0	0	0	0	0	0
OPLL_TEST_0131	0.4	0	0	0	0	0	0
OPLL_TEST_0131	0.5	0	0	0	0	0	0
OPLL_TEST_0131	0.6	0	0	0	0	0	0
OPLL_TEST_0131	0.7	0	0	0	0	0	0
OPLL_TEST_0131	0.8	0	0	0	0	0	0
OPLL_TEST_0131	0.9	0	0	0	0	0	0
OPLL_TEST_0132	0.1	0	1	0	1	1	1
OPLL_TEST_0132	0.2	0	0	0	0	1	1
OPLL_TEST_0132	0.3	0	0	0	0	1	1
OPLL_TEST_0132	0.4	0	0	0	0	1	0
OPLL_TEST_0132	0.5	0	0	0	0	1	0
OPLL_TEST_0132	0.6	0	0	0	0	1	0
OPLL_TEST_0132	0.7	0	0	0	0	0	0
OPLL_TEST_0132	0.8	0	0	0	0	0	0
OPLL_TEST_0132	0.9	0	0	0	0	0	0
OPLL_TEST_0133	0.1	0	0	0	1	0	0
OPLL_TEST_0133	0.2	0	0	0	0	0	0
OPLL_TEST_0133	0.3	0	0	0	0	0	0
OPLL_TEST_0133	0.4	0	0	0	0	0	0
OPLL_TEST_0133	0.5	0	0	0	0	0	0
OPLL_TEST_0133	0.6	0	0	0	0	0	0
OPLL_TEST_0133	0.7	0	0	0	0	0	0
OPLL_TEST_0133	0.8	0	0	0	0	0	0
OPLL_TEST_0133	0.9	0	0	0	0	0	0
OPLL_TEST_0134	0.1	0	1	0	1	1	0
OPLL_TEST_0134	0.2	0	1	0	0	1	0
OPLL_TEST_0134	0.3	0	1	0	0	1	0
OPLL_TEST_0134	0.4	0	1	0	0	1	0
OPLL_TEST_0134	0.5	0	1	0	0	1	0
OPLL_TEST_0134	0.6	0	1	0	0	1	0
OPLL_TEST_0134	0.7	0	1	0	0	0	0
OPLL_TEST_0134	0.8	0	0	0	0	0	0
OPLL_TEST_0134	0.9	0	0	0	0	0	0
OPLL_TEST_0135	0.1	0	1	0	1	1	1
OPLL_TEST_0135	0.2	0	1	0	1	1	1
OPLL_TEST_0135	0.3	0	1	0	1	1	1
OPLL_TEST_0135	0.4	0	1	0	1	1	1
OPLL_TEST_0135	0.5	0	1	0	1	0	1
OPLL_TEST_0135	0.6	0	1	0	1	0	1
OPLL_TEST_0135	0.7	0	1	0	0	0	0
OPLL_TEST_0135	0.8	0	1	0	0	0	0
OPLL_TEST_0135	0.9	0	1	0	0	0	0
OPLL_TEST_0136	0.1	1	1	1	0	0	0
OPLL_TEST_0136	0.2	1	1	1	0	0	0
OPLL_TEST_0136	0.3	0	1	1	0	0	0
OPLL_TEST_0136	0.4	0	1	1	0	0	0
OPLL_TEST_0136	0.5	0	1	1	0	0	0
OPLL_TEST_0136	0.6	0	1	1	0	0	0
OPLL_TEST_0136	0.7	0	1	1	0	0	0
OPLL_TEST_0136	0.8	0	1	1	0	0	0
OPLL_TEST_0136	0.9	0	0	1	0	0	0
OPLL_TEST_0137	0.1	0	0	0	0	0	0
OPLL_TEST_0137	0.2	0	0	0	0	0	0
OPLL_TEST_0137	0.3	0	0	0	0	0	0
OPLL_TEST_0137	0.4	0	0	0	0	0	0
OPLL_TEST_0137	0.5	0	0	0	0	0	0
OPLL_TEST_0137	0.6	0	0	0	0	0	0
OPLL_TEST_0137	0.7	0	0	0	0	0	0
OPLL_TEST_0137	0.8	0	0	0	0	0	0
OPLL_TEST_0137	0.9	0	0	0	0	0	0
OPLL_TEST_0138	0.1	0	0	0	1	0	0
OPLL_TEST_0138	0.2	0	0	0	1	0	0
OPLL_TEST_0138	0.3	0	0	0	0	0	0
OPLL_TEST_0138	0.4	0	0	0	0	0	0
OPLL_TEST_0138	0.5	0	0	0	0	0	0
OPLL_TEST_0138	0.6	0	0	0	0	0	0
OPLL_TEST_0138	0.7	0	0	0	0	0	0
OPLL_TEST_0138	0.8	0	0	0	0	0	0
OPLL_TEST_0138	0.9	0	0	0	0	0	0
OPLL_TEST_0139	0.1	0	1	0	1	1	0
OPLL_TEST_0139	0.2	0	0	0	0	1	0
OPLL_TEST_0139	0.3	0	0	0	0	1	0
OPLL_TEST_0139	0.4	0	0	0	0	1	0
OPLL_TEST_0139	0.5	0	0	0	0	0	0
OPLL_TEST_0139	0.6	0	0	0	0	0	0
OPLL_TEST_0139	0.7	0	0	0	0	0	0
OPLL_TEST_0139	0.8	0	0	0	0	0	0
OPLL_TEST_0139	0.9	0	0	0	0	0	0
OPLL_TEST_0140	0.1	0	0	1	1	1	0
OPLL_TEST_0140	0.2	0	0	1	1	0	0
OPLL_TEST_0140	0.3	0	0	0	0	0	0
OPLL_TEST_0140	0.4	0	0	0	0	0	0
OPLL_TEST_0140	0.5	0	0	0	0	0	0
OPLL_TEST_0140	0.6	0	0	0	0	0	0
OPLL_TEST_0140	0.7	0	0	0	0	0	0
OPLL_TEST_0140	0.8	0	0	0	0	0	0
OPLL_TEST_0140	0.9	0	0	0	0	0	0
OPLL_TEST_0141	0.1	0	1	0	0	0	0
OPLL_TEST_0141	0.2	0	0	0	0	0	0
OPLL_TEST_0141	0.3	0	0	0	0	0	0
OPLL_TEST_0141	0.4	0	0	0	0	0	0
OPLL_TEST_0141	0.5	0	0	0	0	0	0
OPLL_TEST_0141	0.6	0	0	0	0	0	0
OPLL_TEST_0141	0.7	0	0	0	0	0	0
OPLL_TEST_0141	0.8	0	0	0	0	0	0
OPLL_TEST_0141	0.9	0	0	0	0	0	0
OPLL_TEST_0142	0.1	0	0	0	1	0	0
OPLL_TEST_0142	0.2	0	0	0	1	0	0
OPLL_TEST_0142	0.3	0	0	0	0	0	0
OPLL_TEST_0142	0.4	0	0	0	0	0	0
OPLL_TEST_0142	0.5	0	0	0	0	0	0
OPLL_TEST_0142	0.6	0	0	0	0	0	0
OPLL_TEST_0142	0.7	0	0	0	0	0	0
OPLL_TEST_0142	0.8	0	0	0	0	0	0
OPLL_TEST_0142	0.9	0	0	0	0	0	0
OPLL_TEST_0143	0.1	1	0	1	1	1	1
OPLL_TEST_0143	0.2	0	0	1	0	0	1
OPLL_TEST_0143	0.3	0	0	1	0	0	0
OPLL_TEST_0143	0.4	0	0	1	0	0	0
OPLL_TEST_0143	0.5	0	0	1	0	0	0
OPLL_TEST_0143	0.6	0	0	0	0	0	0
OPLL_TEST_0143	0.7	0	0	0	0	0	0
OPLL_TEST_0143	0.8	0	0	0	0	0	0
OPLL_TEST_0143	0.9	0	0	0	0	0	0
OPLL_TEST_0144	0.1	1	0	1	0	0	1
OPLL_TEST_0144	0.2	0	0	0	0	0	1
OPLL_TEST_0144	0.3	0	0	0	0	0	0
OPLL_TEST_0144	0.4	0	0	0	0	0	0
OPLL_TEST_0144	0.5	0	0	0	0	0	0
OPLL_TEST_0144	0.6	0	0	0	0	0	0
OPLL_TEST_0144	0.7	0	0	0	0	0	0
OPLL_TEST_0144	0.8	0	0	0	0	0	0
OPLL_TEST_0144	0.9	0	0	0	0	0	0
OPLL_TEST_0145	0.1	0	1	0	1	0	1
OPLL_TEST_0145	0.2	0	1	0	1	0	1
OPLL_TEST_0145	0.3	0	1	0	1	0	1
OPLL_TEST_0145	0.4	0	1	0	1	0	1
OPLL_TEST_0145	0.5	0	1	0	1	0	1
OPLL_TEST_0145	0.6	0	1	0	0	0	1
OPLL_TEST_0145	0.7	0	1	0	0	0	1
OPLL_TEST_0145	0.8	0	0	0	0	0	1
OPLL_TEST_0145	0.9	0	0	0	0	0	0
OPLL_TEST_0146	0.1	1	0	0	1	0	0
OPLL_TEST_0146	0.2	1	0	0	1	0	0
OPLL_TEST_0146	0.3	1	0	0	1	0	0
OPLL_TEST_0146	0.4	1	0	0	1	0	0
OPLL_TEST_0146	0.5	1	0	0	1	0	0
OPLL_TEST_0146	0.6	0	0	0	1	0	0
OPLL_TEST_0146	0.7	0	0	0	1	0	0
OPLL_TEST_0146	0.8	0	0	0	1	0	0
OPLL_TEST_0146	0.9	0	0	0	0	0	0
OPLL_TEST_0147	0.1	0	1	0	1	0	1
OPLL_TEST_0147	0.2	0	1	0	1	0	0
OPLL_TEST_0147	0.3	0	1	0	1	0	0
OPLL_TEST_0147	0.4	0	1	0	1	0	0
OPLL_TEST_0147	0.5	0	1	0	1	0	0
OPLL_TEST_0147	0.6	0	1	0	1	0	0
OPLL_TEST_0147	0.7	0	1	0	0	0	0
OPLL_TEST_0147	0.8	0	1	0	0	0	0
OPLL_TEST_0147	0.9	0	1	0	0	0	0
OPLL_TEST_0148	0.1	1	0	0	0	1	1
OPLL_TEST_0148	0.2	1	0	0	0	1	0
OPLL_TEST_0148	0.3	1	0	0	0	1	0
OPLL_TEST_0148	0.4	1	0	0	0	1	0
OPLL_TEST_0148	0.5	1	0	0	0	1	0
OPLL_TEST_0148	0.6	0	0	0	0	1	0
OPLL_TEST_0148	0.7	0	0	0	0	1	0
OPLL_TEST_0148	0.8	0	0	0	0	0	0
OPLL_TEST_0148	0.9	0	0	0	0	0	0
OPLL_TEST_0149	0.1	0	0	1	0	0	0
OPLL_TEST_0149	0.2	0	0	1	0	0	0
OPLL_TEST_0149	0.3	0	0	0	0	0	0
OPLL_TEST_0149	0.4	0	0	0	0	0	0
OPLL_TEST_0149	0.5	0	0	0	0	0	0
OPLL_TEST_0149	0.6	0	0	0	0	0	0
OPLL_TEST_0149	0.7	0	0	0	0	0	0
OPLL_TEST_0149	0.8	0	0	0	0	0	0
OPLL_TEST_0149	0.9	0	0	0	0	0	0
OPLL_TEST_0150	0.1	0	0	0	0	0	1
OPLL_TEST_0150	0.2	0	0	0	0	0	0
OPLL_TEST_0150	0.3	0	0	0	0	0	0
OPLL_TEST_0150	0.4	0	0	0	0	0	0
OPLL_TEST_0150	0.5	0	0	0	0	0	0
OPLL_TEST_0150	0.6	0	0	0	0	0	0
OPLL_TEST_0150	0.7	0	0	0	0	0	0
OPLL_TEST_0150	0.8	0	0	0	0	0	0
OPLL_TEST_0150	0.9	0	0	0	0	0	0
OPLL_TEST_0151	0.1	0	0	0	1	0	0
OPLL_TEST_0151	0.2	0	0	0	1	0	0
OPLL_TEST_0151	0.3	0	0	0	1	0	0
OPLL_TEST_0151	0.4	0	0	0	0	0	0
OPLL_TEST_0151	0.5	0	0	0	0	0	0
OPLL_TEST_0151	0.6	0	0	0	0	0	0
OPLL_TEST_0151	0.7	0	0	0	0	0	0
OPLL_TEST_0151	0.8	0	0	0	0	0	0
OPLL_TEST_0151	0.9	0	0	0	0	0	0
OPLL_TEST_0152	0.1	0	0	0	1	1	0
OPLL_TEST_0152	0.2	0	0	0	1	0	0
OPLL_TEST_0152	0.3	0	0	0	0	0	0
OPLL_TEST_0152	0.4	0	0	0	0	0	0
OPLL_TEST_0152	0.5	0	0	0	0	0	0
OPLL_TEST_0152	0.6	0	0	0	0	0	0
OPLL_TEST_0152	0.7	0	0	0	0	0	0
OPLL_TEST_0152	0.8	0	0	0	0	0	0
OPLL_TEST_0152	0.9	0	0	0	0	0	0
OPLL_TEST_0153	0.1	0	0	0	0	0	0
OPLL_TEST_0153	0.2	0	0	0	0	0	0
OPLL_TEST_0153	0.3	0	0	0	0	0	0
OPLL_TEST_0153	0.4	0	0	0	0	0	0
OPLL_TEST_0153	0.5	0	0	0	0	0	0
OPLL_TEST_0153	0.6	0	0	0	0	0	0
OPLL_TEST_0153	0.7	0	0	0	0	0	0
OPLL_TEST_0153	0.8	0	0	0	0	0	0
OPLL_TEST_0153	0.9	0	0	0	0	0	0
OPLL_TEST_0154	0.1	0	0	0	1	0	1
OPLL_TEST_0154	0.2	0	0	0	1	0	1
OPLL_TEST_0154	0.3	0	0	0	0	0	0
OPLL_TEST_0154	0.4	0	0	0	0	0	0
OPLL_TEST_0154	0.5	0	0	0	0	0	0
OPLL_TEST_0154	0.6	0	0	0	0	0	0
OPLL_TEST_0154	0.7	0	0	0	0	0	0
OPLL_TEST_0154	0.8	0	0	0	0	0	0
OPLL_TEST_0154	0.9	0	0	0	0	0	0
OPLL_TEST_0155	0.1	0	0	0	1	1	1
OPLL_TEST_0155	0.2	0	0	0	1	1	0
OPLL_TEST_0155	0.3	0	0	0	1	1	0
OPLL_TEST_0155	0.4	0	0	0	1	1	0
OPLL_TEST_0155	0.5	0	0	0	1	0	0
OPLL_TEST_0155	0.6	0	0	0	1	0	0
OPLL_TEST_0155	0.7	0	0	0	1	0	0
OPLL_TEST_0155	0.8	0	0	0	1	0	0
OPLL_TEST_0155	0.9	0	0	0	0	0	0
OPLL_TEST_0156	0.1	1	1	0	1	0	0
OPLL_TEST_0156	0.2	1	0	0	1	0	0
OPLL_TEST_0156	0.3	1	0	0	1	0	0
OPLL_TEST_0156	0.4	1	0	0	1	0	0
OPLL_TEST_0156	0.5	1	0	0	1	0	0
OPLL_TEST_0156	0.6	1	0	0	1	0	0
OPLL_TEST_0156	0.7	1	0	0	1	0	0
OPLL_TEST_0156	0.8	1	0	0	1	0	0
OPLL_TEST_0156	0.9	0	0	0	1	0	0
OPLL_TEST_0157	0.1	0	0	0	0	0	0
OPLL_TEST_0157	0.2	0	0	0	0	0	0
OPLL_TEST_0157	0.3	0	0	0	0	0	0
OPLL_TEST_0157	0.4	0	0	0	0	0	0
OPLL_TEST_0157	0.5	0	0	0	0	0	0
OPLL_TEST_0157	0.6	0	0	0	0	0	0
OPLL_TEST_0157	0.7	0	0	0	0	0	0
OPLL_TEST_0157	0.8	0	0	0	0	0	0
OPLL_TEST_0157	0.9	0	0	0	0	0	0
OPLL_TEST_0158	0.1	0	1	0	1	0	1
OPLL_TEST_0158	0.2	0	0	0	1	0	1
OPLL_TEST_0158	0.3	0	0	0	1	0	1
OPLL_TEST_0158	0.4	0	0	0	1	0	1
OPLL_TEST_0158	0.5	0	0	0	1	0	1
OPLL_TEST_0158	0.6	0	0	0	1	0	0
OPLL_TEST_0158	0.7	0	0	0	1	0	0
OPLL_TEST_0158	0.8	0	0	0	0	0	0
OPLL_TEST_0158	0.9	0	0	0	0	0	0
OPLL_TEST_0159	0.1	0	0	0	0	1	0
OPLL_TEST_0159	0.2	0	0	0	0	1	0
OPLL_TEST_0159	0.3	0	0	0	0	1	0
OPLL_TEST_0159	0.4	0	0	0	0	1	0
OPLL_TEST_0159	0.5	0	0	0	0	1	0
OPLL_TEST_0159	0.6	0	0	0	0	1	0
OPLL_TEST_0159	0.7	0	0	0	0	1	0
OPLL_TEST_0159	0.8	0	0	0	0	0	0
OPLL_TEST_0159	0.9	0	0	0	0	0	0
OPLL_TEST_0160	0.1	0	0	0	0	0	0
OPLL_TEST_0160	0.2	0	0	0	0	0	0
OPLL_TEST_0160	0.3	0	0	0	0	0	0
OPLL_TEST_0160	0.4	0	0	0	0	0	0
OPLL_TEST_0160	0.5	0	0	0	0	0	0
OPLL_TEST_0160	0.6	0	0	0	0	0	0
OPLL_TEST_0160	0.7	0	0	0	0	0	0
OPLL_TEST_0160	0.8	0	0	0	0	0	0
OPLL_TEST_0160	0.9	0	0	0	0	0	0
OPLL_TEST_0161	0.1	0	0	0	1	1	1
OPLL_TEST_0161	0.2	0	0	0	1	1	1
OPLL_TEST_0161	0.3	0	0	0	1	1	1
OPLL_TEST_0161	0.4	0	0	0	1	1	1
OPLL_TEST_0161	0.5	0	0	0	1	1	0
OPLL_TEST_0161	0.6	0	0	0	1	1	0
OPLL_TEST_0161	0.7	0	0	0	1	0	0
OPLL_TEST_0161	0.8	0	0	0	1	0	0
OPLL_TEST_0161	0.9	0	0	0	0	0	0
OPLL_TEST_0162	0.1	0	0	0	0	1	0
OPLL_TEST_0162	0.2	0	0	0	0	1	0
OPLL_TEST_0162	0.3	0	0	0	0	1	0
OPLL_TEST_0162	0.4	0	0	0	0	1	0
OPLL_TEST_0162	0.5	0	0	0	0	1	0
OPLL_TEST_0162	0.6	0	0	0	0	0	0
OPLL_TEST_0162	0.7	0	0	0	0	0	0
OPLL_TEST_0162	0.8	0	0	0	0	0	0
OPLL_TEST_0162	0.9	0	0	0	0	0	0
OPLL_TEST_0163	0.1	0	0	0	0	1	0
OPLL_TEST_0163	0.2	0	0	0	0	1	0
OPLL_TEST_0163	0.3	0	0	0	0	1	0
OPLL_TEST_0163	0.4	0	0	0	0	0	0
OPLL_TEST_0163	0.5	0	0	0	0	0	0
OPLL_TEST_0163	0.6	0	0	0	0	0	0
OPLL_TEST_0163	0.7	0	0	0	0	0	0
OPLL_TEST_0163	0.8	0	0	0	0	0	0
OPLL_TEST_0163	0.9	0	0	0	0	0	0
OPLL_TEST_0164	0.1	0	1	0	0	0	0
OPLL_TEST_0164	0.2	0	0	0	0	0	0
OPLL_TEST_0164	0.3	0	0	0	0	0	0
OPLL_TEST_0164	0.4	0	0	0	0	0	0
OPLL_TEST_0164	0.5	0	0	0	0	0	0
OPLL_TEST_0164	0.6	0	0	0	0	0	0
OPLL_TEST_0164	0.7	0	0	0	0	0	0
OPLL_TEST_0164	0.8	0	0	0	0	0	0
OPLL_TEST_0164	0.9	0	0	0	0	0	0
OPLL_TEST_0165	0.1	0	0	0	0	1	0
OPLL_TEST_0165	0.2	0	0	0	0	1	0
OPLL_TEST_0165	0.3	0	0	0	0	0	0
OPLL_TEST_0165	0.4	0	0	0	0	0	0
OPLL_TEST_0165	0.5	0	0	0	0	0	0
OPLL_TEST_0165	0.6	0	0	0	0	0	0
OPLL_TEST_0165	0.7	0	0	0	0	0	0
OPLL_TEST_0165	0.8	0	0	0	0	0	0
OPLL_TEST_0165	0.9	0	0	0	0	0	0
OPLL_TEST_0166	0.1	0	1	1	1	1	0
OPLL_TEST_0166	0.2	0	1	0	1	1	0
OPLL_TEST_0166	0.3	0	1	0	1	1	0
OPLL_TEST_0166	0.4	0	1	0	0	1	0
OPLL_TEST_0166	0.5	0	1	0	0	1	0
OPLL_TEST_0166	0.6	0	1	0	0	1	0
OPLL_TEST_0166	0.7	0	1	0	0	1	0
OPLL_TEST_0166	0.8	0	0	0	0	1	0
OPLL_TEST_0166	0.9	0	0	0	0	0	0
OPLL_TEST_0167	0.1	0	0	0	1	0	0
OPLL_TEST_0167	0.2	0	0	0	1	0	0
OPLL_TEST_0167	0.3	0	0	0	1	0	0
OPLL_TEST_0167	0.4	0	0	0	1	0	0
OPLL_TEST_0167	0.5	0	0	0	1	0	0
OPLL_TEST_0167	0.6	0	0	0	1	0	0
OPLL_TEST_0167	0.7	0	0	0	0	0	0
OPLL_TEST_0167	0.8	0	0	0	0	0	0
OPLL_TEST_0167	0.9	0	0	0	0	0	0
OPLL_TEST_0168	0.1	0	0	0	0	0	0
OPLL_TEST_0168	0.2	0	0	0	0	0	0
OPLL_TEST_0168	0.3	0	0	0	0	0	0
OPLL_TEST_0168	0.4	0	0	0	0	0	0
OPLL_TEST_0168	0.5	0	0	0	0	0	0
OPLL_TEST_0168	0.6	0	0	0	0	0	0
OPLL_TEST_0168	0.7	0	0	0	0	0	0
OPLL_TEST_0168	0.8	0	0	0	0	0	0
OPLL_TEST_0168	0.9	0	0	0	0	0	0
OPLL_TEST_0169	0.1	0	0	0	0	1	0
OPLL_TEST_0169	0.2	0	0	0	0	1	0
OPLL_TEST_0169	0.3	0	0	0	0	1	0
OPLL_TEST_0169	0.4	0	0	0	0	1	0
OPLL_TEST_0169	0.5	0	0	0	0	1	0
OPLL_TEST_0169	0.6	0	0	0	0	1	0
OPLL_TEST_0169	0.7	0	0	0	0	0	0
OPLL_TEST_0169	0.8	0	0	0	0	0	0
OPLL_TEST_0169	0.9	0	0	0	0	0	0
OPLL_TEST_0170	0.1	0	0	0	1	0	0
OPLL_TEST_0170	0.2	0	0	0	0	0	0
OPLL_TEST_0170	0.3	0	0	0	0	0	0
OPLL_TEST_0170	0.4	0	0	0	0	0	0
OPLL_TEST_0170	0.5	0	0	0	0	0	0
OPLL_TEST_0170	0.6	0	0	0	0	0	0
OPLL_TEST_0170	0.7	0	0	0	0	0	0
OPLL_TEST_0170	0.8	0	0	0	0	0	0
OPLL_TEST_0170	0.9	0	0	0	0	0	0
OPLL_TEST_0171	0.1	1	0	1	1	1	0
OPLL_TEST_0171	0.2	1	0	0	1	1	0
OPLL_TEST_0171	0.3	0	0	0	1	1	0
OPLL_TEST_0171	0.4	0	0	0	1	1	0
OPLL_TEST_0171	0.5	0	0	0	1	1	0
OPLL_TEST_0171	0.6	0	0	0	1	1	0
OPLL_TEST_0171	0.7	0	0	0	1	1	0
OPLL_TEST_0171	0.8	0	0	0	0	1	0
OPLL_TEST_0171	0.9	0	0	0	0	1	0
OPLL_TEST_0172	0.1	0	0	1	0	0	0
OPLL_TEST_0172	0.2	0	0	0	0	0	0
OPLL_TEST_0172	0.3	0	0	0	0	0	0
OPLL_TEST_0172	0.4	0	0	0	0	0	0
OPLL_TEST_0172	0.5	0	0	0	0	0	0
OPLL_TEST_0172	0.6	0	0	0	0	0	0
OPLL_TEST_0172	0.7	0	0	0	0	0	0
OPLL_TEST_0172	0.8	0	0	0	0	0	0
OPLL_TEST_0172	0.9	0	0	0	0	0	0
OPLL_TEST_0173	0.1	0	0	0	0	0	0
OPLL_TEST_0173	0.2	0	0	0	0	0	0
OPLL_TEST_0173	0.3	0	0	0	0	0	0
OPLL_TEST_0173	0.4	0	0	0	0	0	0
OPLL_TEST_0173	0.5	0	0	0	0	0	0
OPLL_TEST_0173	0.6	0	0	0	0	0	0
OPLL_TEST_0173	0.7	0	0	0	0	0	0
OPLL_TEST_0173	0.8	0	0	0	0	0	0
OPLL_TEST_0173	0.9	0	0	0	0	0	0
OPLL_TEST_0174	0.1	0	0	1	1	1	0
OPLL_TEST_0174	0.2	0	0	0	0	0	0
OPLL_TEST_0174	0.3	0	0	0	0	0	0
OPLL_TEST_0174	0.4	0	0	0	0	0	0
OPLL_TEST_0174	0.5	0	0	0	0	0	0
OPLL_TEST_0174	0.6	0	0	0	0	0	0
OPLL_TEST_0174	0.7	0	0	0	0	0	0
OPLL_TEST_0174	0.8	0	0	0	0	0	0
OPLL_TEST_0174	0.9	0	0	0	0	0	0
OPLL_TEST_0175	0.1	0	0	1	0	1	0
OPLL_TEST_0175	0.2	0	0	0	0	1	0
OPLL_TEST_0175	0.3	0	0	0	0	1	0
OPLL_TEST_0175	0.4	0	0	0	0	1	0
OPLL_TEST_0175	0.5	0	0	0	0	1	0
OPLL_TEST_0175	0.6	0	0	0	0	0	0
OPLL_TEST_0175	0.7	0	0	0	0	0	0
OPLL_TEST_0175	0.8	0	0	0	0	0	0
OPLL_TEST_0175	0.9	0	0	0	0	0	0
OPLL_TEST_0176	0.1	0	0	1	1	1	0
OPLL_TEST_0176	0.2	0	0	1	1	1	0
OPLL_TEST_0176	0.3	0	0	0	1	1	0
OPLL_TEST_0176	0.4	0	0	0	1	1	0
OPLL_TEST_0176	0.5	0	0	0	1	1	0
OPLL_TEST_0176	0.6	0	0	0	1	1	0
OPLL_TEST_0176	0.7	0	0	0	1	0	0
OPLL_TEST_0176	0.8	0	0	0	1	0	0
OPLL_TEST_0176	0.9	0	0	0	0	0	0
OPLL_TEST_0177	0.1	0	0	0	0	1	1
OPLL_TEST_0177	0.2	0	0	0	0	1	0
OPLL_TEST_0177	0.3	0	0	0	0	0	0
OPLL_TEST_0177	0.4	0	0	0	0	0	0
OPLL_TEST_0177	0.5	0	0	0	0	0	0
OPLL_TEST_0177	0.6	0	0	0	0	0	0
OPLL_TEST_0177	0.7	0	0	0	0	0	0
OPLL_TEST_0177	0.8	0	0	0	0	0	0
OPLL_TEST_0177	0.9	0	0	0	0	0	0
OPLL_TEST_0178	0.1	0	0	1	1	0	0
OPLL_TEST_0178	0.2	0	0	0	1	0	0
OPLL_TEST_0178	0.3	0	0	0	1	0	0
OPLL_TEST_0178	0.4	0	0	0	1	0	0
OPLL_TEST_0178	0.5	0	0	0	1	0	0
OPLL_TEST_0178	0.6	0	0	0	1	0	0
OPLL_TEST_0178	0.7	0	0	0	1	0	0
OPLL_TEST_0178	0.8	0	0	0	1	0	0
OPLL_TEST_0178	0.9	0	0	0	0	0	0
OPLL_TEST_0179	0.1	0	0	0	0	0	0
OPLL_TEST_0179	0.2	0	0	0	0	0	0
OPLL_TEST_0179	0.3	0	0	0	0	0	0
OPLL_TEST_0179	0.4	0	0	0	0	0	0
OPLL_TEST_0179	0.5	0	0	0	0	0	0
OPLL_TEST_0179	0.6	0	0	0	0	0	0
OPLL_TEST_0179	0.7	0	0	0	0	0	0
OPLL_TEST_0179	0.8	0	0	0	0	0	0
OPLL_TEST_0179	0.9	0	0	0	0	0	0
OPLL_TEST_0180	0.1	0	0	0	0	0	0
OPLL_TEST_0180	0.2	0	0	0	0	0	0
OPLL_TEST_0180	0.3	0	0	0	0	0	0
OPLL_TEST_0180	0.4	0	0	0	0	0	0
OPLL_TEST_0180	0.5	0	0	0	0	0	0
OPLL_TEST_0180	0.6	0	0	0	0	0	0
OPLL_TEST_0180	0.7	0	0	0	0	0	0
OPLL_TEST_0180	0.8	0	0	0	0	0	0
OPLL_TEST_0180	0.9	0	0	0	0	0	0
OPLL_TEST_0181	0.1	0	1	1	1	0	0
OPLL_TEST_0181	0.2	0	1	1	0	0	0
OPLL_TEST_0181	0.3	0	1	1	0	0	0
OPLL_TEST_0181	0.4	0	1	1	0	0	0
OPLL_TEST_0181	0.5	0	1	1	0	0	0
OPLL_TEST_0181	0.6	0	1	1	0	0	0
OPLL_TEST_0181	0.7	0	1	1	0	0	0
OPLL_TEST_0181	0.8	0	0	0	0	0	0
OPLL_TEST_0181	0.9	0	0	0	0	0	0
OPLL_TEST_0182	0.1	0	1	1	0	0	0
OPLL_TEST_0182	0.2	0	0	1	0	0	0
OPLL_TEST_0182	0.3	0	0	0	0	0	0
OPLL_TEST_0182	0.4	0	0	0	0	0	0
OPLL_TEST_0182	0.5	0	0	0	0	0	0
OPLL_TEST_0182	0.6	0	0	0	0	0	0
OPLL_TEST_0182	0.7	0	0	0	0	0	0
OPLL_TEST_0182	0.8	0	0	0	0	0	0
OPLL_TEST_0182	0.9	0	0	0	0	0	0
OPLL_TEST_0183	0.1	0	0	1	1	0	0
OPLL_TEST_0183	0.2	0	0	0	1	0	0
OPLL_TEST_0183	0.3	0	0	0	1	0	0
OPLL_TEST_0183	0.4	0	0	0	1	0	0
OPLL_TEST_0183	0.5	0	0	0	1	0	0
OPLL_TEST_0183	0.6	0	0	0	1	0	0
OPLL_TEST_0183	0.7	0	0	0	0	0	0
OPLL_TEST_0183	0.8	0	0	0	0	0	0
OPLL_TEST_0183	0.9	0	0	0	0	0	0
OPLL_TEST_0184	0.1	0	1	0	0	1	1
OPLL_TEST_0184	0.2	0	1	0	0	1	1
OPLL_TEST_0184	0.3	0	1	0	0	0	1
OPLL_TEST_0184	0.4	0	1	0	0	0	1
OPLL_TEST_0184	0.5	0	1	0	0	0	1
OPLL_TEST_0184	0.6	0	1	0	0	0	1
OPLL_TEST_0184	0.7	0	1	0	0	0	1
OPLL_TEST_0184	0.8	0	0	0	0	0	0
OPLL_TEST_0184	0.9	0	0	0	0	0	0
OPLL_TEST_0185	0.1	0	0	1	0	0	0
OPLL_TEST_0185	0.2	0	0	1	0	0	0
OPLL_TEST_0185	0.3	0	0	1	0	0	0
OPLL_TEST_0185	0.4	0	0	1	0	0	0
OPLL_TEST_0185	0.5	0	0	1	0	0	0
OPLL_TEST_0185	0.6	0	0	1	0	0	0
OPLL_TEST_0185	0.7	0	0	1	0	0	0
OPLL_TEST_0185	0.8	0	0	0	0	0	0
OPLL_TEST_0185	0.9	0	0	0	0	0	0
OPLL_TEST_0186	0.1	0	0	0	0	0	0
OPLL_TEST_0186	0.2	0	0	0	0	0	0
OPLL_TEST_0186	0.3	0	0	0	0	0	0
OPLL_TEST_0186	0.4	0	0	0	0	0	0
OPLL_TEST_0186	0.5	0	0	0	0	0	0
OPLL_TEST_0186	0.6	0	0	0	0	0	0
OPLL_TEST_0186	0.7	0	0	0	0	0	0
OPLL_TEST_0186	0.8	0	0	0	0	0	0
OPLL_TEST_0186	0.9	0	0	0	0	0	0
OPLL_TEST_0187	0.1	0	0	1	0	0	0
OPLL_TEST_0187	0.2	0	0	1	0	0	0
OPLL_TEST_0187	0.3	0	0	0	0	0	0
OPLL_TEST_0187	0.4	0	0	0	0	0	0
OPLL_TEST_0187	0.5	0	0	0	0	0	0
OPLL_TEST_0187	0.6	0	0	0	0	0	0
OPLL_TEST_0187	0.7	0	0	0	0	0	0
OPLL_TEST_0187	0.8	0	0	0	0	0	0
OPLL_TEST_0187	0.9	0	0	0	0	0	0
OPLL_TEST_0188	0.1	0	1	1	1	1	0
OPLL_TEST_0188	0.2	0	1	1	1	1	0
OPLL_TEST_0188	0.3	0	1	1	1	1	0
OPLL_TEST_0188	0.4	0	1	1	1	1	0
OPLL_TEST_0188	0.5	0	1	1	1	1	0
OPLL_TEST_0188	0.6	0	1	1	1	1	0
OPLL_TEST_0188	0.7	0	0	1	1	1	0
OPLL_TEST_0188	0.8	0	0	1	1	1	0
OPLL_TEST_0188	0.9	0	0	1	1	1	0
OPLL_TEST_0189	0.1	0	0	0	1	0	1
OPLL_TEST_0189	0.2	0	0	0	0	0	0
OPLL_TEST_0189	0.3	0	0	0	0	0	0
OPLL_TEST_0189	0.4	0	0	0	0	0	0
OPLL_TEST_0189	0.5	0	0	0	0	0	0
OPLL_TEST_0189	0.6	0	0	0	0	0	0
OPLL_TEST_0189	0.7	0	0	0	0	0	0
OPLL_TEST_0189	0.8	0	0	0	0	0	0
OPLL_TEST_0189	0.9	0	0	0	0	0	0
OPLL_TEST_0190	0.1	0	0	0	1	0	1
OPLL_TEST_0190	0.2	0	0	0	1	0	0
OPLL_TEST_0190	0.3	0	0	0	0	0	0
OPLL_TEST_0190	0.4	0	0	0	0	0	0
OPLL_TEST_0190	0.5	0	0	0	0	0	0
OPLL_TEST_0190	0.6	0	0	0	0	0	0
OPLL_TEST_0190	0.7	0	0	0	0	0	0
OPLL_TEST_0190	0.8	0	0	0	0	0	0
OPLL_TEST_0190	0.9	0	0	0	0	0	0
OPLL_TEST_0191	0.1	0	0	0	1	0	0
OPLL_TEST_0191	0.2	0	0	0	1	0	0
OPLL_TEST_0191	0.3	0	0	0	0	0	0
OPLL_TEST_0191	0.4	0	0	0	0	0	0
OPLL_TEST_0191	0.5	0	0	0	0	0	0
OPLL_TEST_0191	0.6	0	0	0	0	0	0
OPLL_TEST_0191	0.7	0	0	0	0	0	0
OPLL_TEST_0191	0.8	0	0	0	0	0	0
OPLL_TEST_0191	0.9	0	0	0	0	0	0
OPLL_TEST_0192	0.1	0	1	1	0	0	0
OPLL_TEST_0192	0.2	0	1	1	0	0	0
OPLL_TEST_0192	0.3	0	1	1	0	0	0
OPLL_TEST_0192	0.4	0	1	1	0	0	0
OPLL_TEST_0192	0.5	0	1	1	0	0	0
OPLL_TEST_0192	0.6	0	1	1	0	0	0
OPLL_TEST_0192	0.7	0	1	1	0	0	0
OPLL_TEST_0192	0.8	0	0	1	0	0	0
OPLL_TEST_0192	0.9	0	0	1	0	0	0
OPLL_TEST_0193	0.1	0	0	1	1	1	0
OPLL_TEST_0193	0.2	0	0	1	1	0	0
OPLL_TEST_0193	0.3	0	0	1	1	0	0
OPLL_TEST_0193	0.4	0	0	1	1	0	0
OPLL_TEST_0193	0.5	0	0	1	1	0	0
OPLL_TEST_0193	0.6	0	0	1	1	0	0
OPLL_TEST_0193	0.7	0	0	1	1	0	0
OPLL_TEST_0193	0.8	0	0	0	1	0	0
OPLL_TEST_0193	0.9	0	0	0	1	0	0
OPLL_TEST_0194	0.1	0	1	0	1	1	0
OPLL_TEST_0194	0.2	0	1	0	1	1	0
OPLL_TEST_0194	0.3	0	1	0	0	1	0
OPLL_TEST_0194	0.4	0	1	0	0	1	0
OPLL_TEST_0194	0.5	0	0	0	0	1	0
OPLL_TEST_0194	0.6	0	0	0	0	1	0
OPLL_TEST_0194	0.7	0	0	0	0	1	0
OPLL_TEST_0194	0.8	0	0	0	0	1	0
OPLL_TEST_0194	0.9	0	0	0	0	0	0
OPLL_TEST_0195	0.1	0	0	0	1	0	0
OPLL_TEST_0195	0.2	0	0	0	1	0	0
OPLL_TEST_0195	0.3	0	0	0	1	0	0
OPLL_TEST_0195	0.4	0	0	0	1	0	0
OPLL_TEST_0195	0.5	0	0	0	1	0	0
OPLL_TEST_0195	0.6	0	0	0	1	0	0
OPLL_TEST_0195	0.7	0	0	0	1	0	0
OPLL_TEST_0195	0.8	0	0	0	1	0	0
OPLL_TEST_0195	0.9	0	0	0	0	0	0
OPLL_TEST_0196	0.1	0	1	0	1	0	0
OPLL_TEST_0196	0.2	0	0	0	1	0	0
OPLL_TEST_0196	0.3	0	0	0	1	0	0
OPLL_TEST_0196	0.4	0	0	0	1	0	0
OPLL_TEST_0196	0.5	0	0	0	1	0	0
OPLL_TEST_0196	0.6	0	0	0	1	0	0
OPLL_TEST_0196	0.7	0	0	0	1	0	0
OPLL_TEST_0196	0.8	0	0	0	1	0	0
OPLL_TEST_0196	0.9	0	0	0	0	0	0
OPLL_TEST_0197	0.1	0	0	1	0	1	0
OPLL_TEST_0197	0.2	0	0	1	0	0	0
OPLL_TEST_0197	0.3	0	0	1	0	0	0
OPLL_TEST_0197	0.4	0	0	1	0	0	0
OPLL_TEST_0197	0.5	0	0	1	0	0	0
OPLL_TEST_0197	0.6	0	0	1	0	0	0
OPLL_TEST_0197	0.7	0	0	1	0	0	0
OPLL_TEST_0197	0.8	0	0	1	0	0	0
OPLL_TEST_0197	0.9	0	0	0	0	0	0
OPLL_TEST_0198	0.1	0	0	1	1	1	0
OPLL_TEST_0198	0.2	0	0	1	1	0	0
OPLL_TEST_0198	0.3	0	0	1	1	0	0
OPLL_TEST_0198	0.4	0	0	0	1	0	0
OPLL_TEST_0198	0.5	0	0	0	1	0	0
OPLL_TEST_0198	0.6	0	0	0	1	0	0
OPLL_TEST_0198	0.7	0	0	0	0	0	0
OPLL_TEST_0198	0.8	0	0	0	0	0	0
OPLL_TEST_0198	0.9	0	0	0	0	0	0
OPLL_TEST_0199	0.1	0	0	0	0	0	0
OPLL_TEST_0199	0.2	0	0	0	0	0	0
OPLL_TEST_0199	0.3	0	0	0	0	0	0
OPLL_TEST_0199	0.4	0	0	0	0	0	0
OPLL_TEST_0199	0.5	0	0	0	0	0	0
OPLL_TEST_0199	0.6	0	0	0	0	0	0
OPLL_TEST_0199	0.7	0	0	0	0	0	0
OPLL_TEST_0199	0.8	0	0	0	0	0	0
OPLL_TEST_0199	0.9	0	0	0	0	0	0
OPLL_TEST_0200	0.1	0	0	1	0	1	0
OPLL_TEST_0200	0.2	0	0	0	0	1	0
OPLL_TEST_0200	0.3	0	0	0	0	1	0
OPLL_TEST_0200	0.4	0	0	0	0	1	0
OPLL_TEST_0200	0.5	0	0	0	0	1	0
OPLL_TEST_0200	0.6	0	0	0	0	1	0
OPLL_TEST_0200	0.7	0	0	0	0	1	0
OPLL_TEST_0200	0.8	0	0	0	0	1	0
OPLL_TEST_0200	0.9	0	0	0	0	0	0
