# Supplementary material for: Improved diagnostic performance of plain radiography for cervical ossification of the posterior longitudinal ligament using deep learning
Source: PLoS One. 2022 Apr 27;17(4):e0267643. doi: 10.1371/journal.pone.0267643 (PMC9045646; doi:10.1371/journal.pone.0267643)
Supplement: S1 File — (ZIP) [file pone.0267643.s002.zip › ground_truth.xlsx]

## Sheet: reference
case_id	c2	c3	c4	c5	c6	c7
OPLL_TEST_0001	1	0	1	0	0	0
OPLL_TEST_0002	0	1	1	0	0	0
OPLL_TEST_0003	0	0	1	1	1	0
OPLL_TEST_0004	0	0	0	1	0	0
OPLL_TEST_0005	1	1	1	1	1	1
OPLL_TEST_0006	1	1	1	1	1	1
OPLL_TEST_0007	1	1	1	0	0	0
OPLL_TEST_0008	0	0	1	1	1	1
OPLL_TEST_0009	0	0	1	1	1	0
OPLL_TEST_0010	0	0	1	1	0	0
OPLL_TEST_0011	0	0	0	1	1	0
OPLL_TEST_0012	0	0	1	1	1	1
OPLL_TEST_0013	1	1	1	1	1	1
OPLL_TEST_0014	1	1	1	1	1	1
OPLL_TEST_0015	0	0	0	1	0	0
OPLL_TEST_0016	0	0	0	1	1	0
OPLL_TEST_0017	0	0	1	1	1	0
OPLL_TEST_0018	1	1	1	1	1	0
OPLL_TEST_0019	0	0	1	1	1	1
OPLL_TEST_0020	0	0	1	1	1	0
OPLL_TEST_0021	0	0	0	1	1	0
OPLL_TEST_0022	1	1	1	1	1	1
OPLL_TEST_0023	0	0	0	0	1	0
OPLL_TEST_0024	0	0	0	1	1	0
OPLL_TEST_0025	0	0	0	0	1	0
OPLL_TEST_0026	0	0	0	1	1	0
OPLL_TEST_0027	1	1	1	1	1	1
OPLL_TEST_0028	0	0	0	1	1	1
OPLL_TEST_0029	0	0	0	0	1	1
OPLL_TEST_0030	0	0	0	1	1	0
OPLL_TEST_0031	0	0	1	1	1	0
OPLL_TEST_0032	1	1	1	1	1	1
OPLL_TEST_0033	0	0	0	1	1	1
OPLL_TEST_0034	0	0	1	1	1	0
OPLL_TEST_0035	0	0	1	1	1	0
OPLL_TEST_0036	0	0	0	1	1	1
OPLL_TEST_0037	0	0	0	1	1	0
OPLL_TEST_0038	1	1	1	1	1	1
OPLL_TEST_0039	0	0	0	1	1	0
OPLL_TEST_0040	1	1	1	1	1	0
OPLL_TEST_0041	1	1	1	1	1	1
OPLL_TEST_0042	0	0	1	1	0	0
OPLL_TEST_0043	1	1	1	0	0	0
OPLL_TEST_0044	1	1	1	1	0	0
OPLL_TEST_0045	0	1	1	1	0	0
OPLL_TEST_0046	0	0	0	1	1	0
OPLL_TEST_0047	0	0	1	1	1	0
OPLL_TEST_0048	0	0	0	0	1	1
OPLL_TEST_0049	1	1	1	1	1	1
OPLL_TEST_0050	1	1	0	1	1	1
OPLL_TEST_0051	0	0	0	1	1	0
OPLL_TEST_0052	1	1	1	1	1	1
OPLL_TEST_0053	1	1	1	1	1	1
OPLL_TEST_0054	0	0	1	1	1	1
OPLL_TEST_0055	1	1	1	1	1	1
OPLL_TEST_0056	0	0	0	1	1	1
OPLL_TEST_0057	0	0	0	1	1	1
OPLL_TEST_0058	0	0	0	1	1	0
OPLL_TEST_0059	0	0	0	1	1	0
OPLL_TEST_0060	0	0	1	1	1	0
OPLL_TEST_0061	0	0	1	1	1	0
OPLL_TEST_0062	0	0	0	1	0	0
OPLL_TEST_0063	1	1	1	1	1	1
OPLL_TEST_0064	0	0	0	0	1	0
OPLL_TEST_0065	0	0	0	0	1	0
OPLL_TEST_0066	0	0	0	1	1	1
OPLL_TEST_0067	0	0	0	1	1	1
OPLL_TEST_0068	0	0	1	1	1	1
OPLL_TEST_0069	0	0	0	1	1	0
OPLL_TEST_0070	0	0	0	1	1	1
OPLL_TEST_0071	0	0	1	1	1	0
OPLL_TEST_0072	0	0	1	1	0	0
OPLL_TEST_0073	0	0	0	1	1	0
OPLL_TEST_0074	0	1	0	1	0	0
OPLL_TEST_0075	0	0	0	0	1	0
OPLL_TEST_0076	0	0	0	1	1	0
OPLL_TEST_0077	1	1	1	1	1	1
OPLL_TEST_0078	0	0	1	1	1	0
OPLL_TEST_0079	0	0	0	1	1	1
OPLL_TEST_0080	0	0	1	1	1	0
OPLL_TEST_0081	0	0	0	1	1	0
OPLL_TEST_0082	1	1	1	1	1	1
OPLL_TEST_0083	0	0	0	0	1	0
OPLL_TEST_0084	0	0	1	1	1	0
OPLL_TEST_0085	0	0	1	1	1	0
OPLL_TEST_0086	0	0	0	1	1	0
OPLL_TEST_0087	0	0	0	1	0	0
OPLL_TEST_0088	0	0	1	1	1	0
OPLL_TEST_0089	1	1	1	0	0	0
OPLL_TEST_0090	1	1	1	1	1	0
OPLL_TEST_0091	0	1	1	1	1	0
OPLL_TEST_0092	0	1	1	0	0	0
OPLL_TEST_0093	0	1	0	0	0	0
OPLL_TEST_0094	0	0	1	1	0	0
OPLL_TEST_0095	0	0	1	0	0	0
OPLL_TEST_0096	0	0	0	0	1	0
OPLL_TEST_0097	1	1	1	1	1	1
OPLL_TEST_0098	1	1	1	1	0	0
OPLL_TEST_0099	0	0	1	1	0	0
OPLL_TEST_0100	0	0	1	1	1	1
OPLL_TEST_0101	0	0	0	0	0	0
OPLL_TEST_0102	0	0	0	0	0	0
OPLL_TEST_0103	0	0	0	0	0	0
OPLL_TEST_0104	0	0	0	0	0	0
OPLL_TEST_0105	0	0	0	0	0	0
OPLL_TEST_0106	0	0	0	0	0	0
OPLL_TEST_0107	0	0	0	0	0	0
OPLL_TEST_0108	0	0	0	0	0	0
OPLL_TEST_0109	0	0	0	0	0	0
OPLL_TEST_0110	0	0	0	0	0	0
OPLL_TEST_0111	0	0	0	0	0	0
OPLL_TEST_0112	0	0	0	0	0	0
OPLL_TEST_0113	0	0	0	0	0	0
OPLL_TEST_0114	0	0	0	0	0	0
OPLL_TEST_0115	0	0	0	0	0	0
OPLL_TEST_0116	0	0	0	0	0	0
OPLL_TEST_0117	0	0	0	0	0	0
OPLL_TEST_0118	0	0	0	0	0	0
OPLL_TEST_0119	0	0	0	0	0	0
OPLL_TEST_0120	0	0	0	0	0	0
OPLL_TEST_0121	0	0	0	0	0	0
OPLL_TEST_0122	0	0	0	0	0	0
OPLL_TEST_0123	0	0	0	0	0	0
OPLL_TEST_0124	0	0	0	0	0	0
OPLL_TEST_0125	0	0	0	0	0	0
OPLL_TEST_0126	0	0	0	0	0	0
OPLL_TEST_0127	0	0	0	0	0	0
OPLL_TEST_0128	0	0	0	0	0	0
OPLL_TEST_0129	0	0	0	0	0	0
OPLL_TEST_0130	0	0	0	0	0	0
OPLL_TEST_0131	0	0	0	0	0	0
OPLL_TEST_0132	0	0	0	0	0	0
OPLL_TEST_0133	0	0	0	0	0	0
OPLL_TEST_0134	0	0	0	0	0	0
OPLL_TEST_0135	0	0	0	0	0	0
OPLL_TEST_0136	0	0	0	0	0	0
OPLL_TEST_0137	0	0	0	0	0	0
OPLL_TEST_0138	0	0	0	0	0	0
OPLL_TEST_0139	0	0	0	0	0	0
OPLL_TEST_0140	0	0	0	0	0	0
OPLL_TEST_0141	0	0	0	0	0	0
OPLL_TEST_0142	0	0	0	0	0	0
OPLL_TEST_0143	0	0	0	0	0	0
OPLL_TEST_0144	0	0	0	0	0	0
OPLL_TEST_0145	0	0	0	0	0	0
OPLL_TEST_0146	0	0	0	0	0	0
OPLL_TEST_0147	0	0	0	0	0	0
OPLL_TEST_0148	0	0	0	0	0	0
OPLL_TEST_0149	0	0	0	0	0	0
OPLL_TEST_0150	0	0	0	0	0	0
OPLL_TEST_0151	0	0	0	0	0	0
OPLL_TEST_0152	0	0	0	0	0	0
OPLL_TEST_0153	0	0	0	0	0	0
OPLL_TEST_0154	0	0	0	0	0	0
OPLL_TEST_0155	0	0	0	0	0	0
OPLL_TEST_0156	0	0	0	0	0	0
OPLL_TEST_0157	0	0	0	0	0	0
OPLL_TEST_0158	0	0	0	0	0	0
OPLL_TEST_0159	0	0	0	0	0	0
OPLL_TEST_0160	0	0	0	0	0	0
OPLL_TEST_0161	0	0	0	0	0	0
OPLL_TEST_0162	0	0	0	0	0	0
OPLL_TEST_0163	0	0	0	0	0	0
OPLL_TEST_0164	0	0	0	0	0	0
OPLL_TEST_0165	0	0	0	0	0	0
OPLL_TEST_0166	0	0	0	0	0	0
OPLL_TEST_0167	0	0	0	0	0	0
OPLL_TEST_0168	0	0	0	0	0	0
OPLL_TEST_0169	0	0	0	0	0	0
OPLL_TEST_0170	0	0	0	0	0	0
OPLL_TEST_0171	0	0	0	0	0	0
OPLL_TEST_0172	0	0	0	0	0	0
OPLL_TEST_0173	0	0	0	0	0	0
OPLL_TEST_0174	0	0	0	0	0	0
OPLL_TEST_0175	0	0	0	0	0	0
OPLL_TEST_0176	0	0	0	0	0	0
OPLL_TEST_0177	0	0	0	0	0	0
OPLL_TEST_0178	0	0	0	0	0	0
OPLL_TEST_0179	0	0	0	0	0	0
OPLL_TEST_0180	0	0	0	0	0	0
OPLL_TEST_0181	0	0	0	0	0	0
OPLL_TEST_0182	0	0	0	0	0	0
OPLL_TEST_0183	0	0	0	0	0	0
OPLL_TEST_0184	0	0	0	0	0	0
OPLL_TEST_0185	0	0	0	0	0	0
OPLL_TEST_0186	0	0	0	0	0	0
OPLL_TEST_0187	0	0	0	0	0	0
OPLL_TEST_0188	0	0	0	0	0	0
OPLL_TEST_0189	0	0	0	0	0	0
OPLL_TEST_0190	0	0	0	0	0	0
OPLL_TEST_0191	0	0	0	0	0	0
OPLL_TEST_0192	0	0	0	0	0	0
OPLL_TEST_0193	0	0	0	0	0	0
OPLL_TEST_0194	0	0	0	0	0	0
OPLL_TEST_0195	0	0	0	0	0	0
OPLL_TEST_0196	0	0	0	0	0	0
OPLL_TEST_0197	0	0	0	0	0	0
OPLL_TEST_0198	0	0	0	0	0	0
OPLL_TEST_0199	0	0	0	0	0	0
OPLL_TEST_0200	0	0	0	0	0	0
