# Supplementary material for: Improved diagnostic performance of plain radiography for cervical ossification of the posterior longitudinal ligament using deep learning
Source: PLoS One. 2022 Apr 27;17(4):e0267643. doi: 10.1371/journal.pone.0267643 (PMC9045646; doi:10.1371/journal.pone.0267643)
Supplement: S1 File — (ZIP) [file pone.0267643.s002.zip › id_and_subtype.xlsx]

## Sheet: review_id
case_id	review_id
OPLL_TEST_0087	1
OPLL_TEST_0086	2
OPLL_TEST_0109	3
OPLL_TEST_0072	4
OPLL_TEST_0095	5
OPLL_TEST_0081	6
OPLL_TEST_0039	7
OPLL_TEST_0027	8
OPLL_TEST_0185	9
OPLL_TEST_0033	10
OPLL_TEST_0040	11
OPLL_TEST_0045	12
OPLL_TEST_0190	13
OPLL_TEST_0026	14
OPLL_TEST_0019	15
OPLL_TEST_0186	16
OPLL_TEST_0154	17
OPLL_TEST_0093	18
OPLL_TEST_0170	19
OPLL_TEST_0023	20
OPLL_TEST_0060	21
OPLL_TEST_0200	22
OPLL_TEST_0015	23
OPLL_TEST_0148	24
OPLL_TEST_0113	25
OPLL_TEST_0071	26
OPLL_TEST_0089	27
OPLL_TEST_0002	28
OPLL_TEST_0171	29
OPLL_TEST_0041	30
OPLL_TEST_0053	31
OPLL_TEST_0074	32
OPLL_TEST_0106	33
OPLL_TEST_0047	34
OPLL_TEST_0103	35
OPLL_TEST_0056	36
OPLL_TEST_0174	37
OPLL_TEST_0144	38
OPLL_TEST_0003	39
OPLL_TEST_0194	40
OPLL_TEST_0058	41
OPLL_TEST_0061	42
OPLL_TEST_0199	43
OPLL_TEST_0125	44
OPLL_TEST_0069	45
OPLL_TEST_0062	46
OPLL_TEST_0167	47
OPLL_TEST_0065	48
OPLL_TEST_0198	49
OPLL_TEST_0024	50
OPLL_TEST_0150	51
OPLL_TEST_0016	52
OPLL_TEST_0101	53
OPLL_TEST_0011	54
OPLL_TEST_0114	55
OPLL_TEST_0012	56
OPLL_TEST_0084	57
OPLL_TEST_0008	58
OPLL_TEST_0192	59
OPLL_TEST_0079	60
OPLL_TEST_0176	61
OPLL_TEST_0110	62
OPLL_TEST_0076	63
OPLL_TEST_0123	64
OPLL_TEST_0169	65
OPLL_TEST_0118	66
OPLL_TEST_0051	67
OPLL_TEST_0091	68
OPLL_TEST_0130	69
OPLL_TEST_0075	70
OPLL_TEST_0096	71
OPLL_TEST_0128	72
OPLL_TEST_0001	73
OPLL_TEST_0120	74
OPLL_TEST_0126	75
OPLL_TEST_0013	76
OPLL_TEST_0034	77
OPLL_TEST_0070	78
OPLL_TEST_0129	79
OPLL_TEST_0177	80
OPLL_TEST_0032	81
OPLL_TEST_0004	82
OPLL_TEST_0159	83
OPLL_TEST_0140	84
OPLL_TEST_0155	85
OPLL_TEST_0168	86
OPLL_TEST_0050	87
OPLL_TEST_0078	88
OPLL_TEST_0162	89
OPLL_TEST_0105	90
OPLL_TEST_0136	91
OPLL_TEST_0048	92
OPLL_TEST_0083	93
OPLL_TEST_0139	94
OPLL_TEST_0055	95
OPLL_TEST_0151	96
OPLL_TEST_0117	97
OPLL_TEST_0038	98
OPLL_TEST_0143	99
OPLL_TEST_0146	100
OPLL_TEST_0098	101
OPLL_TEST_0030	102
OPLL_TEST_0020	103
OPLL_TEST_0119	104
OPLL_TEST_0080	105
OPLL_TEST_0094	106
OPLL_TEST_0156	107
OPLL_TEST_0161	108
OPLL_TEST_0082	109
OPLL_TEST_0172	110
OPLL_TEST_0138	111
OPLL_TEST_0017	112
OPLL_TEST_0158	113
OPLL_TEST_0009	114
OPLL_TEST_0090	115
OPLL_TEST_0196	116
OPLL_TEST_0183	117
OPLL_TEST_0160	118
OPLL_TEST_0066	119
OPLL_TEST_0111	120
OPLL_TEST_0184	121
OPLL_TEST_0133	122
OPLL_TEST_0028	123
OPLL_TEST_0175	124
OPLL_TEST_0147	125
OPLL_TEST_0153	126
OPLL_TEST_0163	127
OPLL_TEST_0035	128
OPLL_TEST_0099	129
OPLL_TEST_0018	130
OPLL_TEST_0197	131
OPLL_TEST_0191	132
OPLL_TEST_0104	133
OPLL_TEST_0181	134
OPLL_TEST_0165	135
OPLL_TEST_0122	136
OPLL_TEST_0063	137
OPLL_TEST_0142	138
OPLL_TEST_0179	139
OPLL_TEST_0043	140
OPLL_TEST_0036	141
OPLL_TEST_0107	142
OPLL_TEST_0077	143
OPLL_TEST_0010	144
OPLL_TEST_0007	145
OPLL_TEST_0188	146
OPLL_TEST_0157	147
OPLL_TEST_0097	148
OPLL_TEST_0031	149
OPLL_TEST_0102	150
OPLL_TEST_0092	151
OPLL_TEST_0116	152
OPLL_TEST_0131	153
OPLL_TEST_0021	154
OPLL_TEST_0046	155
OPLL_TEST_0178	156
OPLL_TEST_0022	157
OPLL_TEST_0195	158
OPLL_TEST_0014	159
OPLL_TEST_0049	160
OPLL_TEST_0135	161
OPLL_TEST_0100	162
OPLL_TEST_0029	163
OPLL_TEST_0189	164
OPLL_TEST_0164	165
OPLL_TEST_0054	166
OPLL_TEST_0068	167
OPLL_TEST_0166	168
OPLL_TEST_0149	169
OPLL_TEST_0006	170
OPLL_TEST_0134	171
OPLL_TEST_0064	172
OPLL_TEST_0067	173
OPLL_TEST_0152	174
OPLL_TEST_0187	175
OPLL_TEST_0073	176
OPLL_TEST_0180	177
OPLL_TEST_0173	178
OPLL_TEST_0052	179
OPLL_TEST_0042	180
OPLL_TEST_0145	181
OPLL_TEST_0088	182
OPLL_TEST_0112	183
OPLL_TEST_0085	184
OPLL_TEST_0182	185
OPLL_TEST_0005	186
OPLL_TEST_0115	187
OPLL_TEST_0044	188
OPLL_TEST_0059	189
OPLL_TEST_0137	190
OPLL_TEST_0057	191
OPLL_TEST_0025	192
OPLL_TEST_0121	193
OPLL_TEST_0193	194
OPLL_TEST_0037	195
OPLL_TEST_0124	196
OPLL_TEST_0141	197
OPLL_TEST_0127	198
OPLL_TEST_0132	199
OPLL_TEST_0108	200

## Sheet: subtype
pseudo_id	type
OPLL_TEST_0001	s
OPLL_TEST_0002	s
OPLL_TEST_0003	s
OPLL_TEST_0004	s
OPLL_TEST_0005	m
OPLL_TEST_0006	m
OPLL_TEST_0007	c
OPLL_TEST_0008	s
OPLL_TEST_0009	s
OPLL_TEST_0010	l
OPLL_TEST_0011	s
OPLL_TEST_0012	m
OPLL_TEST_0013	m
OPLL_TEST_0014	m
OPLL_TEST_0015	l
OPLL_TEST_0016	s
OPLL_TEST_0017	s
OPLL_TEST_0018	m
OPLL_TEST_0019	c
OPLL_TEST_0020	s
OPLL_TEST_0021	s
OPLL_TEST_0022	m
OPLL_TEST_0023	s
OPLL_TEST_0024	s
OPLL_TEST_0025	s
OPLL_TEST_0026	s
OPLL_TEST_0027	m
OPLL_TEST_0028	s
OPLL_TEST_0029	c
OPLL_TEST_0030	s
OPLL_TEST_0031	m
OPLL_TEST_0032	c
OPLL_TEST_0033	s
OPLL_TEST_0034	s
OPLL_TEST_0035	s
OPLL_TEST_0036	s
OPLL_TEST_0037	s
OPLL_TEST_0038	c
OPLL_TEST_0039	s
OPLL_TEST_0040	m
OPLL_TEST_0041	m
OPLL_TEST_0042	s
OPLL_TEST_0043	c
OPLL_TEST_0044	c
OPLL_TEST_0045	s
OPLL_TEST_0046	l
OPLL_TEST_0047	s
OPLL_TEST_0048	s
OPLL_TEST_0049	s
OPLL_TEST_0050	s
OPLL_TEST_0051	s
OPLL_TEST_0052	c
OPLL_TEST_0053	m
OPLL_TEST_0054	s
OPLL_TEST_0055	m
OPLL_TEST_0056	s
OPLL_TEST_0057	s
OPLL_TEST_0058	s
OPLL_TEST_0059	s
OPLL_TEST_0060	s
OPLL_TEST_0061	s
OPLL_TEST_0062	l
OPLL_TEST_0063	m
OPLL_TEST_0064	s
OPLL_TEST_0065	s
OPLL_TEST_0066	s
OPLL_TEST_0067	s
OPLL_TEST_0068	s
OPLL_TEST_0069	c
OPLL_TEST_0070	s
OPLL_TEST_0071	s
OPLL_TEST_0072	s
OPLL_TEST_0073	s
OPLL_TEST_0074	s
OPLL_TEST_0075	s
OPLL_TEST_0076	s
OPLL_TEST_0077	c
OPLL_TEST_0078	s
OPLL_TEST_0079	s
OPLL_TEST_0080	s
OPLL_TEST_0081	s
OPLL_TEST_0082	c
OPLL_TEST_0083	s
OPLL_TEST_0084	s
OPLL_TEST_0085	s
OPLL_TEST_0086	s
OPLL_TEST_0087	s
OPLL_TEST_0088	c
OPLL_TEST_0089	c
OPLL_TEST_0090	c
OPLL_TEST_0091	m
OPLL_TEST_0092	c
OPLL_TEST_0093	s
OPLL_TEST_0094	s
OPLL_TEST_0095	s
OPLL_TEST_0096	s
OPLL_TEST_0097	m
OPLL_TEST_0098	c
OPLL_TEST_0099	l
OPLL_TEST_0100	m
OPLL_TEST_0101
OPLL_TEST_0102
OPLL_TEST_0103
OPLL_TEST_0104
OPLL_TEST_0105
OPLL_TEST_0106
OPLL_TEST_0107
OPLL_TEST_0108
OPLL_TEST_0109
OPLL_TEST_0110
OPLL_TEST_0111
OPLL_TEST_0112
OPLL_TEST_0113
OPLL_TEST_0114
OPLL_TEST_0115
OPLL_TEST_0116
OPLL_TEST_0117
OPLL_TEST_0118
OPLL_TEST_0119
OPLL_TEST_0120
OPLL_TEST_0121
OPLL_TEST_0122
OPLL_TEST_0123
OPLL_TEST_0124
OPLL_TEST_0125
OPLL_TEST_0126
OPLL_TEST_0127
OPLL_TEST_0128
OPLL_TEST_0129
OPLL_TEST_0130
OPLL_TEST_0131
OPLL_TEST_0132
OPLL_TEST_0133
OPLL_TEST_0134
OPLL_TEST_0135
OPLL_TEST_0136
OPLL_TEST_0137
OPLL_TEST_0138
OPLL_TEST_0139
OPLL_TEST_0140
OPLL_TEST_0141
OPLL_TEST_0142
OPLL_TEST_0143
OPLL_TEST_0144
OPLL_TEST_0145
OPLL_TEST_0146
OPLL_TEST_0147
OPLL_TEST_0148
OPLL_TEST_0149
OPLL_TEST_0150
OPLL_TEST_0151
OPLL_TEST_0152
OPLL_TEST_0153
OPLL_TEST_0154
OPLL_TEST_0155
OPLL_TEST_0156
OPLL_TEST_0157
OPLL_TEST_0158
OPLL_TEST_0159
OPLL_TEST_0160
OPLL_TEST_0161
OPLL_TEST_0162
OPLL_TEST_0163
OPLL_TEST_0164
OPLL_TEST_0165
OPLL_TEST_0166
OPLL_TEST_0167
OPLL_TEST_0168
OPLL_TEST_0169
OPLL_TEST_0170
OPLL_TEST_0171
OPLL_TEST_0172
OPLL_TEST_0173
OPLL_TEST_0174
OPLL_TEST_0175
OPLL_TEST_0176
OPLL_TEST_0177
OPLL_TEST_0178
OPLL_TEST_0179
OPLL_TEST_0180
OPLL_TEST_0181
OPLL_TEST_0182
OPLL_TEST_0183
OPLL_TEST_0184
OPLL_TEST_0185
OPLL_TEST_0186
OPLL_TEST_0187
OPLL_TEST_0188
OPLL_TEST_0189
OPLL_TEST_0190
OPLL_TEST_0191
OPLL_TEST_0192
OPLL_TEST_0193
OPLL_TEST_0194
OPLL_TEST_0195
OPLL_TEST_0196
OPLL_TEST_0197
OPLL_TEST_0198
OPLL_TEST_0199
OPLL_TEST_0200
