# Supplementary material for: Improved diagnostic performance of plain radiography for cervical ossification of the posterior longitudinal ligament using deep learning
Source: PLoS One. 2022 Apr 27;17(4):e0267643. doi: 10.1371/journal.pone.0267643 (PMC9045646; doi:10.1371/journal.pone.0267643)
Supplement: S1 File — (ZIP) [file pone.0267643.s002.zip › observer_performance_session1.xlsx]

## Sheet: staff1
review_id	C2	C3	C4	C5	C6	C7
001	2	2	2	4	2	2
002	2	2	2	4	3	3
003	1	1	1	1	1	1
004	1	1	4	3	2	2
005	3	4	2	2	4	3
006	3	4	4	4	4	3
007	1	2	1	1	1	1
008	5	5	5	5	5	4
009	1	1	1	1	1	1
010	1	2	2	4	3	2
011	5	5	5	5	3	3
012	2	4	2	4	2	2
013	1	1	1	1	1	1
014	2	3	4	4	4	2
015	1	5	5	5	5	5
016	1	1	1	1	1	2
017	2	2	2	1	2	2
018	2	5	2	2	2	2
019	2	2	3	2	2	2
020	2	4	3	2	3	2
021	1	4	5	4	3	3
022	1	1	1	1	1	1
023	2	3	2	2	1	1
024	3	3	1	1	1	1
025	2	2	2	2	3	2
026	2	3	2	2	1	2
027	5	5	5	2	2	2
028	1	3	2	2	2	2
029	2	4	4	4	4	2
030	5	5	5	5	5	3
031	5	5	5	5	4	4
032	3	3	2	2	2	1
033	3	1	1	1	1	1
034	2	2	4	2	2	2
035	2	1	1	2	1	1
036	2	3	2	3	1	2
037	1	1	1	1	1	1
038	1	1	1	1	1	1
039	1	2	4	3	3	1
040	2	1	1	1	3	3
041	3	3	3	3	3	2
042	2	2	3	2	2	2
043	1	1	1	1	1	1
044	1	1	2	3	1	2
045	2	2	3	4	4	2
046	2	2	2	2	2	3
047	2	2	1	1	2	3
048	2	2	1	2	2	1
049	1	1	1	3	3	3
050	2	2	1	3	2	1
051	1	1	1	1	1	1
052	1	2	2	3	3	2
053	2	2	2	2	2	2
054	1	1	2	5	5	3
055	3	2	2	2	1	1
056	1	1	3	3	2	2
057	2	2	5	4	3	2
058	1	2	3	3	3	2
059	1	2	2	2	3	3
060	4	4	4	4	4	3
061	1	1	1	1	2	1
062	2	3	1	2	2	1
063	3	2	3	5	5	2
064	2	2	4	3	2	2
065	1	1	1	1	1	1
066	1	1	1	2	2	1
067	1	2	1	2	2	1
068	3	3	4	4	4	2
069	1	1	2	1	1	1
070	1	2	3	3	2	2
071	3	3	3	3	3	2
072	2	2	2	2	2	2
073	4	4	4	2	2	1
074	3	4	3	2	1	1
075	4	4	4	3	3	3
076	5	5	2	2	2	3
077	2	2	4	4	2	2
078	1	2	2	2	3	3
079	2	2	1	1	1	1
080	1	1	2	1	1	1
081	4	5	5	5	4	3
082	2	2	2	2	1	1
083	1	2	2	2	2	1
084	3	2	1	1	1	1
085	2	1	1	1	1	1
086	1	1	1	1	1	1
087	2	5	3	4	4	2
088	1	2	4	4	3	1
089	1	1	2	2	1	1
090	1	2	1	1	1	1
091	2	3	2	1	1	1
092	3	3	2	2	3	3
093	1	2	1	2	4	3
094	3	2	1	1	2	1
095	1	3	4	4	3	3
096	2	3	3	2	2	1
097	2	2	2	2	2	1
098	5	5	4	3	3	3
099	2	2	2	1	1	1
100	1	2	2	1	1	1
101	5	5	5	5	2	2
102	2	2	2	2	1	1
103	2	1	1	3	3	3
104	1	1	1	1	1	1
105	2	2	3	3	2	3
106	1	2	1	2	2	1
107	3	3	2	3	2	3
108	2	1	2	2	1	2
109	4	4	4	3	3	3
110	1	2	3	3	2	2
111	2	2	3	2	1	1
112	1	2	2	3	4	3
113	1	1	1	1	1	1
114	3	3	3	4	3	2
115	5	5	5	5	5	3
116	1	2	1	1	1	1
117	2	2	2	3	2	2
118	2	1	2	2	1	1
119	2	2	1	1	2	2
120	2	2	1	2	2	2
121	3	2	1	2	2	2
122	1	1	2	2	2	1
123	1	1	1	1	2	1
124	2	2	1	1	1	1
125	1	1	1	1	1	1
126	1	2	1	1	1	1
127	2	2	1	1	1	2
128	1	1	3	5	4	2
129	1	2	3	2	2	2
130	5	5	5	3	3	3
131	1	1	2	1	1	1
132	1	1	1	1	1	1
133	1	1	1	1	2	2
134	2	2	2	1	1	2
135	1	1	1	1	2	1
136	1	1	1	1	2	2
137	5	5	5	5	4	3
138	1	1	1	1	1	1
139	2	2	1	1	2	2
140	5	5	5	3	2	3
141	1	1	2	3	3	3
142	1	2	2	2	2	1
143	5	5	5	5	3	3
144	3	2	3	2	2	2
145	4	4	4	3	2	2
146	2	2	2	2	2	2
147	1	1	1	1	1	2
148	5	5	5	5	5	3
149	1	1	1	1	1	2
150	2	2	2	2	1	2
151	1	2	2	1	3	3
152	1	2	1	2	1	1
153	1	1	1	1	1	3
154	1	1	1	4	4	2
155	2	3	3	3	3	3
156	1	1	1	1	2	3
157	5	5	5	5	3	3
158	3	3	3	3	2	1
159	5	5	5	3	3	3
160	2	3	4	4	3	3
161	1	1	1	1	2	2
162	1	2	4	5	5	3
163	2	2	2	2	4	4
164	2	2	2	2	2	2
165	2	2	2	2	1	1
166	1	2	4	3	4	3
167	1	1	3	3	3	3
168	1	1	1	2	2	3
169	1	1	2	2	1	1
170	5	5	5	5	4	4
171	2	2	2	2	2	2
172	1	1	1	1	3	1
173	2	1	1	4	3	3
174	2	2	1	1	1	1
175	1	1	1	1	1	1
176	2	2	1	1	1	2
177	2	2	2	2	1	1
178	1	1	1	1	1	2
179	5	5	5	5	5	4
180	2	3	3	3	2	1
181	1	1	1	2	2	2
182	3	5	5	5	4	3
183	1	1	1	1	1	2
184	2	2	3	3	2	1
185	1	1	1	1	1	1
186	5	5	5	5	5	4
187	1	1	1	2	1	1
188	5	5	5	5	2	1
189	3	2	1	3	3	1
190	2	1	1	1	1	1
191	1	2	2	2	1	1
192	1	1	1	2	1	1
193	1	1	1	1	2	1
194	2	1	1	2	2	1
195	1	1	2	2	2	2
196	1	1	1	1	1	1
197	1	1	1	1	1	2
198	1	1	1	1	1	2
199	1	2	3	3	3	3
200	1	1	1	1	1	2

## Sheet: staff2
review_id	C2	C3	C4	C5	C6	C7
001	1	1	1	4	5	3
002	3	2	2	3	3	3
003	2	1	1	2	3	3
004	2	3	4	5	3	4
005	2	1	2	3	5	4
006	2	3	4	3	4	5
007	3	4	4	1	1	1
008	5	5	5	5	5	3
009	1	1	1	1	2	1
010	1	1	2	5	4	3
011	5	5	5	4	3	3
012	1	1	1	2	3	3
013	1	1	1	1	2	1
014	2	3	4	4	4	5
015	1	3	4	3	4	4
016	1	1	1	1	1	4
017	1	1	1	2	1	3
018	1	5	1	1	4	4
019	2	2	2	3	3	2
020	1	3	1	2	2	2
021	1	1	4	4	3	3
022	1	1	1	1	1	1
023	1	3	1	2	2	1
024	1	1	1	1	2	1
025	1	3	3	3	4	2
026	1	1	2	2	2	2
027	5	5	5	2	2	3
028	1	3	3	1	3	1
029	1	3	2	3	3	3
030	5	5	5	5	5	5
031	5	5	5	4	3	4
032	1	2	2	2	2	1
033	2	1	1	1	1	1
034	2	1	4	3	2	2
035	2	1	1	3	2	1
036	2	2	2	4	1	3
037	1	3	1	1	1	3
038	1	1	4	4	2	2
039	1	1	4	1	3	2
040	2	1	1	2	3	2
041	3	3	3	3	3	3
042	1	1	3	2	3	3
043	1	1	1	1	1	2
044	2	1	1	4	3	2
045	2	1	1	3	5	1
046	1	1	1	1	1	3
047	1	1	1	1	3	3
048	1	3	1	3	4	3
049	1	1	1	3	3	3
050	2	2	2	3	3	3
051	1	1	1	1	1	2
052	2	2	3	3	2	3
053	1	1	1	1	2	3
054	1	1	1	5	5	3
055	4	4	3	3	2	2
056	2	2	3	2	2	1
057	1	1	4	3	3	1
058	1	1	3	3	3	3
059	1	1	2	3	3	3
060	3	3	3	3	3	3
061	1	1	1	2	3	2
062	1	2	1	1	1	1
063	1	1	1	5	4	1
064	1	1	2	2	2	2
065	1	1	1	1	1	1
066	1	2	2	3	1	1
067	1	1	1	1	3	3
068	3	3	3	3	3	2
069	1	1	1	1	1	2
070	1	2	2	3	3	3
071	1	1	2	2	2	2
072	3	2	1	1	2	3
073	2	2	4	1	1	1
074	1	3	1	1	1	1
075	1	1	2	1	1	1
076	5	5	2	2	3	3
077	1	1	3	3	4	4
078	1	1	1	1	3	3
079	1	1	1	1	1	1
080	1	1	1	1	1	1
081	4	3	3	3	3	3
082	3	2	2	1	2	2
083	1	2	2	1	3	3
084	1	1	1	1	1	3
085	2	1	2	1	2	1
086	2	1	1	1	1	1
087	4	5	3	4	3	1
088	1	1	3	3	1	1
089	1	1	1	1	1	3
090	1	1	1	1	1	1
091	2	2	2	1	2	2
092	3	1	1	2	2	3
093	1	1	1	1	4	3
094	1	1	1	1	1	1
095	1	3	3	3	3	3
096	1	2	1	2	1	2
097	1	1	1	1	1	1
098	5	5	2	2	4	3
099	3	3	1	1	2	2
100	1	1	1	1	1	1
101	5	5	5	4	1	1
102	1	1	1	2	2	1
103	2	1	1	4	4	3
104	1	1	1	1	1	1
105	1	1	3	2	2	3
106	1	2	2	2	2	3
107	1	1	1	2	2	3
108	1	1	1	2	1	1
109	4	4	3	3	2	3
110	1	2	2	2	3	2
111	1	1	1	1	1	1
112	2	2	1	1	3	3
113	1	1	1	1	1	1
114	2	2	2	3	3	2
115	5	5	5	5	5	3
116	1	1	1	1	1	1
117	1	3	1	3	3	3
118	1	1	1	1	1	1
119	1	1	1	1	3	3
120	1	1	1	1	2	1
121	1	1	1	1	1	1
122	1	1	1	1	2	1
123	1	1	1	1	3	2
124	1	2	1	2	1	1
125	1	1	1	1	1	1
126	1	2	1	1	1	1
127	2	2	1	1	2	2
128	1	1	3	3	3	2
129	1	2	2	2	3	3
130	4	3	2	2	2	1
131	1	1	1	1	1	1
132	1	1	1	1	1	1
133	1	1	3	3	3	2
134	3	3	1	1	2	3
135	1	1	1	3	3	1
136	1	1	1	2	2	3
137	5	5	5	5	4	4
138	1	1	1	1	1	1
139	2	1	1	1	2	2
140	4	5	5	1	1	4
141	1	1	1	2	3	3
142	1	1	1	2	2	1
143	5	5	5	5	4	4
144	2	1	1	1	1	1
145	3	3	3	2	2	2
146	2	2	3	2	2	3
147	1	1	1	1	1	1
148	5	5	5	5	5	4
149	2	2	1	3	2	3
150	2	2	2	2	2	2
151	1	1	1	1	2	2
152	1	1	1	1	1	1
153	1	1	1	1	1	3
154	1	2	2	3	3	3
155	3	2	2	2	3	3
156	1	1	1	1	1	3
157	4	4	4	3	3	3
158	2	2	2	3	2	2
159	5	5	5	3	3	3
160	1	2	2	3	2	3
161	1	1	1	1	1	1
162	1	1	1	2	3	3
163	1	2	1	1	3	3
164	1	1	1	1	1	3
165	1	1	1	1	1	1
166	1	1	2	2	3	2
167	1	1	3	3	2	2
168	1	1	1	1	1	3
169	1	1	1	1	1	1
170	5	5	5	5	4	4
171	3	3	1	2	2	2
172	2	2	3	2	2	1
173	1	1	1	3	2	3
174	1	1	1	1	1	1
175	1	1	1	1	1	1
176	1	1	1	1	1	2
177	1	1	1	1	1	1
178	3	1	1	1	1	1
179	4	4	4	4	4	3
180	1	1	2	3	1	1
181	1	1	1	1	1	2
182	2	3	5	5	4	3
183	1	1	1	1	1	3
184	1	1	3	2	1	1
185	1	1	1	1	1	1
186	4	3	3	3	3	3
187	1	1	1	1	1	1
188	5	5	5	5	3	2
189	3	2	2	3	3	1
190	1	1	1	1	1	1
191	2	2	2	2	1	2
192	1	1	1	1	1	1
193	1	1	1	1	1	1
194	1	1	1	1	1	1
195	1	1	1	1	1	3
196	1	1	1	1	1	1
197	1	1	1	1	1	2
198	1	1	1	1	3	3
199	1	1	1	2	2	2
200	1	1	1	1	1	3

## Sheet: fellow1
review_id	C2	C3	C4	C5	C6	C7
1	1	1	1	4	4	3
2	1	1	1	2	3	3
3	1	1	1	1	1	1
4	1	1	4	5	1	1
5	2	1	1	1	1	2
6	2	2	1	1	1	1
7	1	1	1	1	1	1
8	5	5	5	5	5	3
9	2	2	2	2	2	2
10	1	1	1	4	2	1
11	5	5	5	2	2	3
12	1	1	1	1	1	1
13	1	1	1	1	1	1
14	1	1	1	1	4	1
15	2	4	5	5	5	5
16	1	1	1	1	1	1
17	1	1	1	1	1	1
18	1	5	1	1	1	2
19	2	1	1	1	1	1
20	1	2	1	1	1	1
21	1	2	5	5	2	2
22	1	1	1	1	1	1
23	1	1	1	1	1	1
24	1	3	1	1	1	1
25	2	2	1	1	1	1
26	1	1	1	3	1	1
27	5	5	5	1	1	3
28	1	1	1	1	1	1
29	1	1	1	1	2	1
30	5	5	5	5	5	5
31	5	5	5	5	2	3
32	2	2	2	3	1	1
33	1	1	1	1	1	1
34	1	1	4	2	1	1
35	1	1	1	1	1	1
36	4	4	4	5	2	2
37	1	1	1	1	1	1
38	1	1	1	1	1	1
39	1	1	5	4	2	1
40	1	1	1	1	3	3
41	1	1	1	4	3	3
42	1	1	2	2	1	1
43	1	1	1	1	1	1
44	1	1	1	1	1	1
45	1	1	1	5	5	1
46	1	1	1	1	1	3
47	1	1	1	1	1	3
48	1	1	1	1	1	1
49	1	1	1	1	1	3
50	2	1	1	4	2	2
51	1	1	1	1	1	1
52	1	1	1	2	2	3
53	1	1	1	1	1	1
54	1	1	1	5	5	2
55	1	1	2	1	1	1
56	1	2	4	4	2	1
57	1	4	5	2	4	3
58	1	1	1	5	4	2
59	4	1	1	3	3	3
60	2	4	4	4	4	3
61	1	1	1	1	1	1
62	1	1	1	1	1	1
63	1	1	1	5	5	1
64	2	1	2	2	1	1
65	1	1	1	1	1	1
66	1	1	1	1	1	1
67	1	1	1	1	1	1
68	1	1	1	1	1	1
69	1	1	1	1	1	1
70	1	1	2	2	1	1
71	1	1	1	1	1	1
72	1	1	1	1	1	3
73	3	1	5	1	1	1
74	2	2	2	1	1	1
75	1	1	1	1	1	1
76	5	5	1	1	1	4
77	1	1	5	5	2	2
78	1	1	1	1	1	1
79	1	1	1	1	1	1
80	1	1	1	1	1	1
81	2	5	5	5	5	3
82	1	1	1	4	1	1
83	1	1	1	1	2	2
84	1	1	1	1	1	1
85	1	1	1	1	1	1
86	1	1	1	1	1	1
87	1	5	1	5	4	1
88	2	2	3	3	2	2
89	1	1	1	1	1	1
90	2	2	1	1	1	1
91	1	1	1	1	1	1
92	4	1	1	1	1	1
93	1	1	1	1	5	3
94	1	1	1	1	1	1
95	1	2	2	2	2	2
96	1	1	1	1	1	1
97	1	1	1	1	1	1
98	5	5	5	5	5	5
99	5	5	2	1	1	1
100	1	1	1	1	1	1
101	5	5	5	5	1	1
102	1	2	1	3	3	1
103	1	1	1	2	1	1
104	1	1	1	1	1	1
105	1	4	4	4	4	3
106	1	1	1	4	4	2
107	1	1	1	3	4	3
108	1	1	1	1	1	1
109	5	5	5	5	5	3
110	1	4	4	4	4	2
111	1	1	1	1	1	1
112	1	1	1	2	4	1
113	1	1	1	1	1	1
114	1	1	4	4	4	1
115	5	5	5	5	5	3
116	1	1	1	1	1	1
117	1	1	1	1	1	1
118	1	1	1	1	1	1
119	1	1	1	3	4	3
120	1	1	1	1	1	1
121	1	1	1	1	1	3
122	1	1	1	1	1	1
123	1	1	1	2	2	1
124	1	1	1	1	1	1
125	1	1	1	1	1	1
126	1	1	1	1	1	1
127	1	1	1	1	1	2
128	1	1	5	5	5	2
129	1	4	4	4	3	2
130	5	5	5	4	4	2
131	1	1	1	1	1	1
132	1	1	1	1	1	1
133	1	1	1	1	1	1
134	4	4	1	1	1	1
135	1	1	1	1	1	1
136	1	1	1	1	1	1
137	5	5	5	5	2	2
138	1	1	1	1	1	1
139	1	1	1	1	1	1
140	5	5	5	1	1	2
141	1	1	1	5	3	3
142	1	1	1	1	1	1
143	5	5	5	5	5	5
144	2	2	2	1	1	1
145	5	5	5	4	2	1
146	2	2	2	2	2	2
147	1	1	1	1	1	4
148	5	5	5	5	5	5
149	3	4	2	4	4	2
150	4	4	4	4	2	2
151	1	1	3	1	5	2
152	1	1	1	1	1	1
153	1	1	1	1	1	1
154	1	1	1	5	5	5
155	2	5	5	4	4	3
156	1	1	1	1	1	1
157	5	5	5	5	5	5
158	4	3	4	4	1	1
159	5	5	5	3	3	4
160	1	1	1	5	1	3
161	1	1	1	1	1	1
162	1	1	5	5	5	5
163	1	1	1	1	5	5
164	1	1	1	1	4	4
165	1	1	1	1	1	1
166	1	1	5	5	5	4
167	1	1	5	5	2	5
168	1	1	1	1	4	3
169	1	1	1	1	1	1
170	5	5	5	5	5	5
171	1	1	1	1	1	1
172	1	1	1	1	4	1
173	1	1	1	5	5	3
174	1	1	1	1	1	1
175	1	1	1	1	1	1
176	1	1	1	1	1	1
177	1	1	1	1	1	1
178	1	1	1	1	1	2
179	5	5	5	5	5	5
180	1	5	5	5	2	1
181	1	1	1	1	1	1
182	4	5	5	5	1	3
183	1	1	1	1	1	4
184	1	1	5	5	2	2
185	1	1	1	1	1	1
186	5	5	5	5	5	5
187	1	1	1	1	1	1
188	5	5	5	4	1	1
189	1	1	4	4	4	1
190	1	1	1	1	1	1
191	1	1	1	4	2	4
192	1	1	1	1	1	1
193	1	2	1	1	1	1
194	1	1	2	2	1	1
195	1	1	1	1	2	2
196	1	1	1	1	1	1
197	1	1	1	1	1	1
198	1	1	1	1	1	1
199	1	1	1	1	1	1
200	1	1	1	1	1	3

## Sheet: fellow2
review_id	C2	C3	C4	C5	C6	C7
1	1	1	1	4	3	2
2	2	1	1	2	3	3
3	1	1	1	1	1	1
4	1	1	4	5	1	2
5	1	1	1	3	2	3
6	1	5	5	3	4	4
7	1	4	1	1	1	1
8	5	5	5	3	4	2
9	1	1	1	1	1	1
10	1	1	1	2	1	1
11	5	5	5	2	2	3
12	1	1	1	1	2	2
13	1	1	1	1	1	1
14	2	2	2	1	2	2
15	1	2	4	3	2	3
16	1	1	1	1	1	1
17	1	1	1	1	2	2
18	1	5	3	1	2	2
19	1	1	2	2	1	3
20	1	2	2	1	1	1
21	1	1	3	2	1	3
22	1	1	1	1	1	3
23	1	2	1	1	1	1
24	1	1	1	1	1	1
25	1	3	1	1	1	1
26	1	1	1	1	1	1
27	5	5	5	1	1	3
28	1	1	1	1	1	1
29	1	2	1	1	3	1
30	5	5	5	5	5	3
31	5	5	5	2	1	3
32	1	1	1	2	1	1
33	1	1	1	1	1	1
34	1	1	3	2	1	1
35	1	1	1	1	1	1
36	3	3	2	1	1	1
37	1	1	1	1	1	1
38	2	1	2	3	1	1
39	1	1	3	1	2	1
40	1	1	1	1	1	3
41	1	1	2	2	2	1
42	1	1	2	1	1	1
43	1	1	1	1	1	1
44	1	1	1	1	1	1
45	1	1	1	2	4	1
46	1	1	1	1	1	3
47	1	1	1	1	3	3
48	1	1	1	1	3	1
49	1	1	1	1	1	3
50	1	2	1	3	1	1
51	1	1	1	1	1	1
52	1	2	1	1	1	3
53	1	1	1	1	1	3
54	1	1	1	4	4	3
55	2	2	2	2	1	1
56	1	1	2	2	1	1
57	1	1	5	5	2	1
58	1	1	1	3	1	1
59	1	1	1	3	3	3
60	1	3	3	5	5	3
61	1	1	1	1	1	3
62	1	1	1	1	1	1
63	1	1	2	5	4	1
64	1	1	1	1	1	1
65	1	1	1	1	2	1
66	1	1	1	1	2	1
67	1	1	1	1	1	2
68	1	1	1	1	1	1
69	1	1	1	1	1	1
70	1	2	2	2	1	1
71	1	1	1	2	1	1
72	1	1	1	1	1	3
73	1	1	4	1	1	1
74	1	2	2	1	1	1
75	1	1	1	1	1	1
76	5	5	1	1	1	3
77	3	1	4	2	1	1
78	1	1	1	1	1	1
79	1	1	1	1	1	1
80	1	1	1	1	1	1
81	5	5	3	5	5	3
82	1	1	1	1	1	1
83	1	1	1	1	2	1
84	1	1	1	1	1	1
85	1	1	1	1	1	1
86	1	1	1	1	1	1
87	1	5	1	4	1	1
88	1	1	3	3	1	1
89	1	1	1	1	1	3
90	1	1	1	1	1	1
91	1	1	1	1	1	1
92	1	1	1	1	1	2
93	1	1	1	1	4	4
94	1	1	1	1	1	1
95	1	1	1	1	2	1
96	1	1	1	1	1	1
97	1	1	1	1	1	1
98	5	5	1	2	4	3
99	1	1	1	1	2	1
100	1	1	1	1	1	1
101	5	5	5	2	1	1
102	1	2	1	2	1	1
103	1	1	1	2	2	3
104	1	1	1	1	1	2
105	1	1	3	2	1	3
106	1	1	1	2	2	1
107	1	1	1	2	2	3
108	1	1	1	1	1	1
109	5	5	2	1	1	3
110	1	1	1	2	3	1
111	1	1	1	1	1	1
112	1	1	1	1	2	1
113	1	1	1	1	1	1
114	1	3	4	1	1	1
115	5	5	5	5	5	3
116	2	1	1	1	1	1
117	1	2	1	1	1	1
118	1	1	2	1	1	1
119	1	1	1	1	3	3
120	1	1	1	1	1	1
121	1	1	1	1	1	2
122	1	1	1	1	1	1
123	1	1	1	1	1	3
124	1	1	2	1	1	1
125	1	1	1	1	1	1
126	1	1	1	1	1	1
127	1	1	1	1	1	3
128	1	1	3	3	1	1
129	1	1	2	1	1	3
130	5	4	1	2	2	1
131	1	1	1	1	1	1
132	1	1	1	1	1	1
133	1	1	1	1	1	2
134	2	2	2	1	1	1
135	1	1	1	1	1	1
136	1	1	1	1	1	1
137	5	5	5	5	1	1
138	1	1	1	1	1	1
139	1	1	1	1	1	1
140	5	5	5	1	1	3
141	1	1	1	3	1	3
142	1	1	2	1	1	1
143	5	5	5	4	4	3
144	1	1	1	1	1	1
145	5	5	5	1	1	3
146	1	1	2	1	1	3
147	1	1	1	1	1	1
148	5	5	5	5	5	3
149	1	1	1	1	1	3
150	3	3	2	1	1	3
151	1	1	4	1	1	3
152	1	1	1	1	1	1
153	1	1	1	1	1	3
154	1	1	1	2	2	1
155	3	4	5	3	2	3
156	1	1	1	1	1	1
157	5	5	5	5	5	5
158	4	3	2	1	1	1
159	5	5	5	2	1	3
160	1	1	1	4	1	3
161	1	1	1	1	1	1
162	1	1	4	5	5	3
163	1	1	1	1	4	5
164	1	1	1	1	4	3
165	1	1	1	1	1	1
166	1	1	4	4	5	3
167	1	1	4	5	2	5
168	1	1	1	1	1	3
169	1	1	1	1	1	1
170	5	5	5	5	5	5
171	1	1	1	1	1	1
172	1	1	1	1	3	1
173	1	1	1	5	2	3
174	1	1	1	1	1	1
175	1	1	1	1	1	1
176	1	1	1	1	1	1
177	1	1	1	1	1	1
178	1	1	1	1	1	1
179	5	5	5	5	5	5
180	1	2	1	4	1	1
181	1	1	1	1	1	1
182	3	5	5	5	1	3
183	1	1	1	1	1	4
184	1	1	4	4	1	2
185	1	1	1	1	1	1
186	5	5	5	5	5	5
187	1	1	1	1	1	1
188	5	5	5	5	1	1
189	1	1	3	4	3	1
190	1	1	1	1	1	1
191	1	1	1	2	1	3
192	1	1	1	2	1	1
193	1	1	1	1	1	1
194	1	1	1	1	1	1
195	1	1	2	1	1	2
196	1	1	1	1	1	1
197	1	1	1	1	1	1
198	1	1	1	1	2	3
199	1	1	2	4	4	1
200	1	1	1	1	1	3

## Sheet: resident1
review_id	C2	C3	C4	C5	C6	C7
1	2	5	5	4	4	4
2	1	1	1	3	3	3
3	1	1	1	1	1	1
4	1	1	3	4	2	1
5	1	1	1	1	1	3
6	3	3	3	4	4	4
7	1	2	2	1	1	3
8	5	5	5	5	5	5
9	1	1	1	1	1	3
10	2	5	5	5	3	1
11	5	5	5	5	5	3
12	2	4	4	4	4	2
13	4	2	3	2	3	3
14	5	5	5	5	5	5
15	5	5	5	5	5	5
16	2	3	3	3	3	5
17	4	4	4	4	4	4
18	5	5	5	5	5	5
19	4	5	5	5	5	4
20	5	5	5	5	3	1
21	3	4	5	5	5	5
22	1	1	1	1	1	1
23	3	4	4	4	2	1
24	4	5	2	2	2	2
25	2	5	5	5	5	3
26	2	4	4	5	5	4
27	5	5	5	4	4	3
28	4	5	4	2	2	2
29	5	5	5	5	5	5
30	5	5	5	5	5	5
31	5	5	5	5	5	5
32	4	4	4	4	3	3
33	2	2	2	2	2	2
34	4	4	5	5	2	2
35	2	2	4	5	1	1
36	5	5	5	5	3	3
37	2	2	2	2	2	2
38	2	2	4	4	2	1
39	2	3	5	5	4	2
40	3	3	4	4	5	3
41	5	5	5	5	5	5
42	5	5	5	5	4	4
43	2	2	2	1	1	1
44	2	2	2	2	2	2
45	2	2	5	5	5	2
46	3	3	4	4	4	4
47	4	5	3	2	3	3
48	1	2	2	2	2	2
49	4	4	5	5	5	3
50	3	4	4	4	4	4
51	1	1	1	1	1	1
52	5	5	5	5	5	5
53	4	5	5	5	5	5
54	5	5	5	5	5	3
55	5	5	5	5	4	3
56	5	5	5	5	4	4
57	5	5	5	5	5	3
58	4	5	5	5	4	4
59	5	5	4	5	3	3
60	5	5	5	5	5	5
61	1	1	2	2	2	2
62	2	4	4	4	4	2
63	3	4	4	5	5	1
64	4	4	4	4	4	4
65	1	1	1	1	1	1
66	2	3	3	3	3	1
67	2	4	4	4	4	4
68	2	3	3	3	3	3
69	2	2	2	2	2	2
70	2	5	5	5	5	4
71	3	3	4	4	4	3
72	2	3	2	5	5	3
73	4	4	5	3	2	1
74	5	5	5	2	2	2
75	5	5	5	5	5	5
76	5	5	4	4	4	3
77	4	5	5	5	5	5
78	3	3	2	3	3	3
79	2	2	2	2	2	2
80	2	3	3	2	2	3
81	5	5	5	5	5	5
82	4	4	4	4	4	4
83	2	2	2	3	4	3
84	3	2	2	2	2	2
85	2	3	3	2	2	2
86	2	2	2	1	1	1
87	4	5	5	5	5	5
88	3	3	4	4	3	3
89	4	4	4	4	2	3
90	2	5	5	5	5	5
91	3	5	5	3	3	1
92	2	2	1	2	4	2
93	1	1	3	3	4	3
94	3	2	2	2	2	2
95	2	5	5	5	5	5
96	3	3	3	3	3	3
97	2	2	2	2	2	2
98	5	5	5	5	5	5
99	2	4	4	3	3	3
100	1	1	1	1	1	1
101	5	5	5	5	2	2
102	5	5	5	4	3	2
103	1	1	1	4	4	3
104	1	1	1	1	1	1
105	1	1	1	3	2	3
106	3	3	3	3	3	3
107	4	4	4	4	2	3
108	1	1	1	1	1	1
109	5	5	5	5	5	3
110	3	3	3	2	2	2
111	1	2	2	2	1	1
112	3	3	3	3	4	3
113	1	1	3	3	3	2
114	4	5	5	5	5	4
115	5	5	5	5	5	5
116	1	1	1	1	1	1
117	2	2	3	3	3	3
118	2	2	3	3	2	1
119	1	2	2	2	4	4
120	1	1	1	1	1	1
121	1	1	1	1	1	1
122	1	1	1	1	1	1
123	1	1	1	1	2	1
124	1	1	1	1	1	1
125	1	1	1	1	1	1
126	1	1	1	1	1	1
127	1	1	1	1	1	3
128	1	2	4	5	4	2
129	4	4	4	4	4	4
130	5	5	5	4	4	3
131	1	1	1	1	1	1
132	1	1	1	1	1	1
133	1	4	4	4	3	3
134	4	4	3	2	2	2
135	1	1	1	3	3	1
136	1	1	1	1	1	1
137	5	5	5	5	5	3
138	1	1	1	1	1	1
139	2	2	2	2	2	2
140	5	5	5	1	1	3
141	1	1	2	4	4	3
142	1	2	2	2	1	1
143	5	5	5	5	5	5
144	1	1	1	1	1	1
145	5	5	5	3	3	2
146	2	2	2	2	2	3
147	1	1	1	1	1	2
148	5	5	5	5	5	3
149	2	2	2	2	2	3
150	5	5	5	5	3	3
151	1	4	4	2	2	3
152	1	1	1	1	1	1
153	1	1	1	1	1	1
154	2	2	2	4	4	3
155	2	2	3	3	3	3
156	1	1	1	1	3	3
157	5	5	5	5	3	3
158	2	2	2	2	2	2
159	5	5	5	5	3	3
160	2	3	3	5	4	3
161	3	3	3	2	2	2
162	2	2	4	5	5	3
163	2	2	2	4	5	3
164	1	2	2	2	3	3
165	2	2	2	1	1	1
166	1	1	5	5	5	5
167	4	3	5	5	2	3
168	1	1	1	1	1	1
169	3	3	1	1	1	1
170	5	5	5	5	5	5
171	2	2	2	2	2	2
172	4	4	4	4	4	3
173	3	2	2	4	4	4
174	1	1	1	1	1	1
175	1	1	1	1	1	1
176	1	1	1	1	1	3
177	1	1	1	1	1	1
178	1	1	1	1	1	1
179	5	5	5	5	5	5
180	2	2	3	3	2	2
181	3	4	4	3	3	3
182	5	5	5	5	4	3
183	1	1	1	1	1	1
184	2	4	4	3	3	3
185	1	1	1	1	1	1
186	5	5	5	5	5	5
187	1	1	1	1	1	1
188	5	5	5	5	3	3
189	2	2	2	3	4	3
190	1	1	1	1	1	1
191	4	4	4	4	4	4
192	2	2	2	2	2	2
193	4	4	4	3	2	2
194	1	1	1	1	1	1
195	1	1	2	2	2	2
196	1	1	1	1	1	1
197	1	1	1	1	3	3
198	1	1	1	1	3	3
199	4	4	4	2	2	2
200	1	1	1	1	1	3

## Sheet: resident2
review_id	C2	C3	C4	C5	C6	C7
1	1	1	1	3	4	2
2	1	1	1	1	1	3
3	1	1	1	1	1	1
4	1	1	3	3	1	1
5	1	1	1	1	3	1
6	1	1	1	1	1	1
7	4	4	2	1	1	1
8	5	5	5	4	4	3
9	1	1	1	1	1	1
10	1	1	1	3	1	1
11	5	5	5	2	1	3
12	1	1	1	1	4	4
13	1	1	1	1	1	1
14	5	4	3	2	1	1
15	1	4	2	2	2	2
16	1	1	1	1	1	1
17	1	1	1	1	1	1
18	5	5	2	1	1	1
19	1	1	2	2	1	1
20	1	1	1	1	1	1
21	1	1	2	2	1	1
22	1	1	1	1	1	1
23	1	2	1	1	1	1
24	1	1	1	1	1	1
25	1	1	1	1	1	1
26	1	1	1	1	1	1
27	5	5	5	1	1	2
28	1	4	2	1	1	1
29	1	3	2	2	2	2
30	5	5	5	5	4	4
31	5	5	5	2	1	2
32	2	2	2	2	1	1
33	3	1	1	1	1	1
34	1	1	3	1	1	1
35	1	1	1	2	1	1
36	4	4	4	4	1	1
37	1	1	1	1	1	1
38	1	1	1	1	1	1
39	1	1	3	1	1	1
40	3	1	1	1	1	1
41	2	2	3	3	3	2
42	1	1	1	1	1	1
43	1	1	1	1	1	1
44	1	1	1	1	1	1
45	1	1	1	4	5	1
46	1	1	1	1	1	3
47	1	1	1	1	2	3
48	1	1	1	4	4	1
49	1	1	1	1	1	3
50	1	1	1	3	1	1
51	1	1	1	1	1	1
52	3	1	1	1	1	1
53	1	1	1	1	1	1
54	1	1	1	5	4	3
55	2	2	2	2	1	1
56	4	4	4	4	2	1
57	1	1	4	1	1	1
58	2	2	2	1	1	1
59	1	1	1	2	3	3
60	2	4	4	4	4	2
61	1	1	1	1	1	1
62	1	1	1	2	1	1
63	1	1	4	5	1	1
64	1	1	1	1	1	1
65	1	1	1	1	1	1
66	1	1	1	1	1	1
67	1	2	1	1	1	1
68	1	1	1	1	3	1
69	1	1	1	1	1	1
70	1	3	3	3	2	1
71	1	1	1	1	1	1
72	1	1	1	1	2	3
73	3	1	4	1	1	1
74	4	5	4	1	1	1
75	2	2	3	1	2	1
76	5	5	1	1	4	3
77	1	1	4	2	1	1
78	1	1	1	1	1	1
79	1	1	1	1	1	1
80	1	1	1	1	1	1
81	5	5	5	5	5	5
82	3	2	1	1	1	1
83	1	1	1	1	2	1
84	2	1	1	1	1	1
85	2	1	1	1	1	1
86	1	1	1	1	1	1
87	1	5	4	4	2	1
88	1	1	1	1	1	1
89	2	1	1	1	1	3
90	1	2	2	2	2	2
91	1	2	2	1	1	1
92	1	1	1	1	1	1
93	1	1	1	1	4	1
94	1	1	1	1	1	1
95	1	2	2	3	2	2
96	1	4	2	1	1	1
97	1	1	1	1	1	1
98	5	5	5	4	4	3
99	1	1	1	1	1	1
100	1	1	1	1	1	1
101	5	5	5	5	1	1
102	1	1	1	1	1	1
103	1	1	1	1	1	1
104	1	1	1	1	1	1
105	4	1	4	3	1	3
106	1	4	1	2	2	2
107	1	1	1	5	1	3
108	1	1	1	1	1	1
109	5	5	5	1	1	3
110	1	2	4	4	4	1
111	1	1	1	1	1	1
112	3	3	3	2	1	1
113	1	1	1	1	1	1
114	4	4	4	4	4	1
115	5	5	5	5	5	3
116	1	1	1	1	1	1
117	1	1	1	3	2	1
118	1	1	1	1	1	1
119	1	1	1	1	1	2
120	1	1	1	1	1	1
121	1	1	1	1	1	1
122	1	1	1	4	1	1
123	1	1	1	1	1	1
124	1	1	1	1	1	1
125	1	1	1	1	1	1
126	1	2	1	1	1	1
127	1	1	1	1	1	2
128	1	1	4	4	2	1
129	1	2	2	2	2	2
130	5	5	5	2	4	1
131	1	1	1	1	1	1
132	1	1	1	1	1	1
133	1	1	2	2	2	1
134	2	2	1	1	1	1
135	1	1	1	1	1	1
136	1	1	1	1	2	2
137	5	5	5	5	4	1
138	1	1	1	1	1	1
139	1	1	1	1	1	1
140	5	5	5	1	1	3
141	1	1	1	3	3	3
142	1	1	1	1	1	1
143	5	5	5	2	4	4
144	1	1	1	1	1	1
145	5	5	1	1	1	1
146	1	1	1	1	4	4
147	1	1	1	1	1	1
148	5	5	5	5	5	3
149	2	1	1	1	1	1
150	1	2	2	2	2	2
151	1	1	1	1	4	2
152	1	1	1	1	1	1
153	1	1	1	1	1	3
154	1	3	3	1	1	1
155	4	5	5	2	1	2
156	1	1	1	1	1	3
157	5	5	4	4	2	2
158	4	2	2	2	2	1
159	5	5	5	1	1	3
160	1	1	1	4	1	3
161	1	1	1	1	1	1
162	1	1	3	3	3	3
163	5	5	2	2	5	5
164	1	1	1	1	1	1
165	1	1	1	1	1	1
166	1	1	4	1	1	1
167	1	1	4	1	1	4
168	1	1	1	1	1	3
169	1	1	1	1	1	1
170	5	5	5	5	5	5
171	2	4	1	1	1	1
172	1	1	1	1	3	1
173	1	1	1	5	1	3
174	1	1	1	1	1	1
175	1	1	1	1	1	1
176	1	1	1	1	1	1
177	2	2	2	1	1	1
178	4	1	1	1	1	1
179	5	5	5	5	5	5
180	1	1	2	2	1	1
181	1	1	1	1	1	1
182	5	5	5	5	1	3
183	1	1	1	1	1	1
184	2	2	4	2	1	1
185	1	1	1	3	2	2
186	5	5	5	5	5	3
187	1	1	1	1	1	1
188	5	5	5	5	1	1
189	1	1	1	2	2	2
190	1	1	1	1	1	1
191	4	4	4	2	1	1
192	1	1	1	1	1	1
193	4	4	4	2	2	2
194	2	2	2	2	2	1
195	1	1	1	1	1	1
196	1	1	1	1	1	1
197	1	1	1	1	1	1
198	1	1	1	1	1	3
199	1	3	2	4	3	2
200	1	1	1	1	1	2
