# Supplementary material for: Improved diagnostic performance of plain radiography for cervical ossification of the posterior longitudinal ligament using deep learning
Source: PLoS One. 2022 Apr 27;17(4):e0267643. doi: 10.1371/journal.pone.0267643 (PMC9045646; doi:10.1371/journal.pone.0267643)
Supplement: S1 File — (ZIP) [file pone.0267643.s002.zip › observer_performance_session2.xlsx]

## Sheet: staff1
review_id	C2	C3	C4	C5	C6	C7
001	2	2	2	5	2	2
002	2	2	2	4	3	3
003	1	1	1	1	1	1
004	1	1	4	5	2	2
005	3	4	2	2	4	3
006	3	4	5	5	5	3
007	1	2	1	1	1	1
008	5	5	5	5	5	4
009	1	1	1	1	1	1
010	1	2	2	5	5	2
011	5	5	5	5	4	3
012	2	4	2	4	2	2
013	1	1	1	1	1	1
014	2	3	4	4	5	2
015	1	5	5	5	5	5
016	1	1	1	1	1	2
017	2	2	2	1	2	2
018	4	5	2	2	2	2
019	2	2	2	2	2	2
020	2	4	3	2	4	2
021	1	5	5	5	4	3
022	1	1	1	1	1	1
023	2	3	2	2	1	1
024	2	2	1	1	1	1
025	2	2	2	2	3	2
026	2	3	2	4	1	2
027	5	5	5	3	2	2
028	1	3	3	2	2	2
029	2	3	3	3	4	2
030	5	5	5	5	5	3
031	5	5	5	5	4	4
032	3	3	2	2	2	1
033	2	1	1	1	1	1
034	2	2	4	2	2	2
035	2	1	1	2	1	1
036	2	3	2	3	1	2
037	1	1	1	1	1	1
038	1	1	1	1	1	1
039	1	3	5	4	3	1
040	2	1	1	1	3	3
041	3	3	3	3	3	2
042	2	2	3	2	2	2
043	1	1	1	1	1	1
044	1	1	2	3	1	2
045	2	2	3	5	5	2
046	2	2	2	2	2	3
047	2	2	1	1	2	3
048	2	2	1	2	2	1
049	1	1	1	3	3	3
050	2	2	1	4	2	1
051	1	1	1	1	1	1
052	1	2	2	3	3	2
053	2	2	2	2	2	2
054	1	1	2	5	5	3
055	3	2	2	2	1	1
056	1	1	4	3	3	2
057	2	2	5	4	3	2
058	1	2	3	5	4	2
059	1	2	3	2	3	3
060	4	4	4	4	4	3
061	1	1	1	1	2	1
062	1	3	1	1	2	1
063	3	2	3	5	5	2
064	2	2	4	3	2	2
065	1	1	1	1	1	1
066	1	1	1	2	2	1
067	1	2	1	2	2	1
068	3	5	5	5	5	2
069	1	1	2	1	1	1
070	1	2	3	3	2	2
071	2	2	2	3	3	2
072	2	1	1	2	2	2
073	4	4	5	2	2	1
074	3	3	3	2	1	1
075	3	3	3	3	3	3
076	5	5	2	3	3	3
077	2	2	5	5	3	2
078	1	2	2	3	4	3
079	1	1	1	1	1	1
080	1	1	2	1	1	1
081	5	5	5	5	4	3
082	2	2	2	2	1	1
083	1	2	2	2	2	1
084	3	2	1	1	1	1
085	2	1	1	1	1	1
086	1	1	1	1	1	1
087	2	5	3	5	5	2
088	1	2	4	4	3	1
089	1	1	1	1	1	1
090	1	1	1	1	1	1
091	2	3	2	1	1	1
092	3	3	2	2	3	3
093	1	2	1	2	5	3
094	2	2	1	1	2	1
095	1	3	4	4	3	3
096	2	3	3	2	2	1
097	1	1	1	1	1	1
098	5	5	5	5	5	3
099	2	2	2	1	1	1
100	1	2	2	1	1	1
101	5	5	5	5	2	2
102	2	2	2	3	2	1
103	2	1	1	3	3	3
104	1	1	1	1	1	1
105	2	2	3	3	2	3
106	1	2	1	2	2	1
107	3	3	2	3	2	3
108	2	1	2	2	1	2
109	5	5	5	5	5	3
110	1	2	3	3	2	2
111	2	2	3	2	1	1
112	1	2	2	3	4	3
113	1	1	1	1	1	1
114	3	3	3	4	3	2
115	5	5	5	5	5	3
116	1	1	1	1	1	1
117	2	2	2	2	2	2
118	2	1	2	2	1	1
119	2	2	1	1	3	2
120	2	2	1	2	2	2
121	2	2	1	2	2	2
122	1	1	1	2	2	1
123	1	1	1	1	3	1
124	2	2	1	1	1	1
125	1	1	1	1	1	1
126	1	2	1	1	1	1
127	2	2	1	1	1	2
128	1	1	5	5	5	2
129	1	2	3	2	2	2
130	5	5	5	3	3	3
131	1	1	2	1	1	1
132	1	1	1	1	1	1
133	1	1	1	1	2	2
134	2	2	2	1	1	2
135	1	1	1	1	2	1
136	1	1	1	1	1	2
137	5	5	5	5	4	3
138	1	1	1	1	1	1
139	2	2	1	1	2	2
140	5	5	5	3	2	3
141	1	1	3	4	3	3
142	1	1	2	2	1	1
143	5	5	5	5	3	3
144	3	2	3	2	2	2
145	5	5	5	3	2	2
146	2	2	2	2	2	2
147	1	1	1	1	1	2
148	5	5	5	5	5	3
149	1	1	1	1	1	2
150	2	2	2	2	1	2
151	1	2	3	1	3	3
152	1	1	1	1	1	1
153	1	1	1	1	1	2
154	1	1	1	5	5	2
155	2	3	3	3	3	3
156	1	1	1	1	2	2
157	5	5	5	5	4	4
158	3	3	3	3	2	1
159	5	5	5	4	3	3
160	2	3	4	4	3	3
161	1	1	1	1	2	2
162	1	2	4	5	5	3
163	2	2	2	2	5	5
164	1	1	1	1	1	1
165	1	1	1	1	1	1
166	1	2	5	5	5	4
167	1	1	5	5	3	3
168	1	1	1	2	2	3
169	1	1	1	1	1	1
170	5	5	5	5	5	4
171	2	2	2	2	2	2
172	1	1	1	1	3	1
173	2	1	1	5	4	3
174	2	2	1	1	1	1
175	1	1	1	1	1	1
176	2	2	1	1	1	2
177	2	1	1	1	1	1
178	1	1	1	1	1	2
179	5	5	5	5	5	5
180	2	3	3	3	2	1
181	1	1	1	2	2	2
182	3	5	5	5	4	3
183	1	1	1	1	1	2
184	2	2	3	3	2	1
185	1	1	1	1	1	1
186	5	5	5	5	5	4
187	1	1	1	2	1	1
188	5	5	5	5	2	1
189	2	2	1	2	2	1
190	1	1	1	1	1	1
191	1	2	2	2	1	1
192	1	1	1	2	1	1
193	1	1	1	1	2	1
194	2	1	1	2	2	1
195	1	1	2	2	2	2
196	1	1	1	1	1	1
197	1	1	1	1	1	2
198	1	1	1	1	1	2
199	1	2	2	2	2	3
200	1	1	1	1	1	2

## Sheet: staff2
review_id	C2	C3	C4	C5	C6	C7
1	1	1	1	5	3	4
2	3	1	1	3	3	3
3	1	1	1	2	3	2
4	1	1	3	5	3	3
5	3	1	1	2	2	3
6	2	2	4	4	4	3
7	1	2	1	3	2	1
8	5	5	5	5	5	3
9	1	1	1	1	1	1
10	1	1	3	5	4	1
11	5	5	5	4	3	3
12	1	1	3	2	2	2
13	1	1	1	1	1	1
14	1	1	2	3	4	2
15	1	4	5	5	4	4
16	1	1	1	1	1	3
17	1	1	1	1	1	3
18	1	5	1	1	2	3
19	1	1	1	2	1	1
20	1	3	2	2	4	1
21	1	3	5	5	4	3
22	1	1	1	1	1	1
23	2	4	1	2	1	1
24	1	1	1	1	1	1
25	1	3	2	3	2	1
26	1	1	4	4	4	1
27	5	5	5	4	1	3
28	1	4	2	1	3	1
29	1	1	1	1	4	3
30	5	5	5	5	5	3
31	5	5	5	5	4	4
32	1	2	1	4	1	1
33	1	1	1	1	1	1
34	1	1	5	4	4	2
35	2	1	1	2	1	1
36	1	2	2	4	3	2
37	1	1	1	1	1	1
38	1	1	2	2	1	1
39	1	4	5	3	3	1
40	2	1	1	1	3	2
41	2	2	2	3	3	2
42	1	1	2	3	3	1
43	1	1	1	1	1	1
44	1	1	1	4	3	1
45	1	1	1	5	5	1
46	1	1	1	1	1	2
47	1	1	1	1	2	2
48	1	1	1	1	4	3
49	1	1	1	3	3	3
50	1	2	3	4	4	1
51	1	1	1	1	1	1
52	2	1	1	4	2	1
53	1	1	1	3	4	3
54	1	1	1	5	5	3
55	1	1	4	2	3	1
56	1	1	5	5	4	3
57	1	1	5	4	4	2
58	1	1	1	4	4	1
59	1	3	1	2	2	2
60	3	4	4	4	4	3
61	1	1	1	3	1	2
62	1	1	1	1	1	1
63	1	1	1	5	5	1
64	1	1	2	2	1	1
65	1	1	1	1	1	1
66	1	1	1	2	1	1
67	1	1	1	1	2	2
68	1	3	3	3	3	1
69	1	1	3	1	1	2
70	1	1	1	1	3	1
71	1	1	1	4	2	2
72	1	1	1	1	2	3
73	2	2	5	1	1	1
74	1	3	1	1	1	1
75	1	1	1	1	1	1
76	5	5	4	2	4	3
77	1	1	5	4	4	3
78	1	1	1	4	4	3
79	1	1	1	1	1	1
80	1	1	1	1	1	1
81	4	3	3	3	3	3
82	1	1	1	4	1	1
83	1	1	1	1	2	2
84	1	1	1	1	1	1
85	1	1	1	2	1	1
86	1	1	1	1	1	1
87	1	5	1	5	5	3
88	1	1	3	3	1	1
89	1	1	1	1	1	2
90	1	1	1	1	1	1
91	1	3	2	1	1	1
92	2	1	1	2	4	3
93	1	1	1	1	5	3
94	1	1	1	1	1	1
95	1	1	1	4	4	3
96	1	1	1	1	1	1
97	1	1	1	1	1	1
98	5	5	2	2	5	3
99	2	1	1	1	2	2
100	1	1	1	2	1	1
101	5	5	5	5	1	1
102	1	1	1	3	4	2
103	1	1	1	4	3	2
104	3	1	1	1	1	1
105	1	1	4	2	2	3
106	1	1	3	2	2	3
107	1	1	1	4	3	2
108	1	1	1	3	1	1
109	3	4	4	4	4	3
110	1	3	3	2	2	2
111	1	1	1	1	1	1
112	1	1	3	1	4	1
113	1	1	1	1	1	1
114	2	2	3	3	4	3
115	5	5	5	5	5	3
116	1	1	1	1	1	1
117	1	1	1	2	2	2
118	1	1	1	1	1	1
119	1	1	1	1	4	3
120	1	1	1	1	2	1
121	1	1	1	1	1	1
122	1	1	1	1	2	1
123	1	1	1	2	3	2
124	1	1	1	1	1	1
125	1	1	1	1	1	1
126	1	2	1	1	1	1
127	1	1	1	1	1	1
128	1	1	4	4	4	2
129	1	2	2	3	1	2
130	5	5	5	4	4	1
131	1	1	1	1	1	1
132	1	1	1	1	1	1
133	1	1	1	2	2	2
134	2	2	1	1	2	3
135	1	1	1	2	2	1
136	1	1	1	1	1	2
137	5	5	5	5	4	4
138	1	1	1	1	1	1
139	2	1	1	1	2	2
140	5	5	5	1	1	2
141	1	1	1	4	3	3
142	1	1	1	1	1	1
143	5	5	5	5	4	3
144	1	1	1	3	1	1
145	5	5	5	2	2	1
146	2	4	4	3	2	2
147	1	1	1	1	1	1
148	5	5	5	5	5	3
149	2	2	1	2	2	2
150	2	3	2	2	2	2
151	1	1	3	1	1	1
152	1	1	1	1	1	1
153	1	1	1	1	1	2
154	1	1	1	4	4	3
155	1	2	3	4	4	3
156	1	1	1	3	1	2
157	5	5	5	5	3	3
158	1	1	1	2	1	1
159	5	5	5	3	3	3
160	1	3	3	4	3	3
161	1	3	1	1	1	1
162	1	1	3	4	4	3
163	1	1	1	1	4	4
164	1	1	1	1	1	2
165	1	1	1	1	1	1
166	1	1	4	4	3	3
167	1	1	5	5	2	2
168	1	1	1	1	1	2
169	1	1	1	1	1	1
170	5	5	5	5	5	4
171	1	1	1	1	1	1
172	1	3	1	1	3	1
173	1	1	1	4	3	3
174	1	1	1	1	1	1
175	1	1	1	1	1	1
176	1	1	1	1	3	3
177	1	1	1	1	1	1
178	3	1	1	1	1	1
179	5	5	5	5	5	4
180	1	1	3	3	1	1
181	1	1	1	1	1	2
182	2	5	5	5	3	3
183	1	1	1	1	1	2
184	1	1	2	2	1	1
185	1	1	1	1	1	1
186	5	5	5	5	5	4
187	1	1	1	3	1	1
188	5	5	5	3	2	2
189	2	2	2	3	3	1
190	1	1	1	1	1	1
191	2	2	2	3	1	2
192	1	1	1	3	1	1
193	1	1	1	1	1	1
194	1	1	1	1	1	1
195	1	1	1	1	1	2
196	1	1	1	1	1	1
197	1	1	1	2	1	2
198	1	1	1	1	2	2
199	1	1	1	2	2	2
200	1	1	1	1	1	2

## Sheet: fellow1
review_id	C2	C3	C4	C5	C6	C7
1	1	1	1	5	4	3
2	1	1	1	2	2	2
3	1	1	1	1	2	2
4	1	1	4	5	1	1
5	4	1	1	1	1	1
6	1	4	5	4	4	3
7	1	1	1	1	1	1
8	5	5	5	5	5	4
9	1	1	1	1	1	1
10	1	1	2	5	4	1
11	5	5	5	5	5	2
12	1	1	1	5	1	1
13	1	1	1	1	1	1
14	1	1	1	1	5	1
15	1	5	5	5	5	5
16	1	1	1	1	1	1
17	1	1	1	1	1	1
18	5	5	1	1	1	2
19	1	1	1	1	1	1
20	1	1	1	1	2	1
21	1	5	5	5	5	5
22	1	1	1	1	1	1
23	1	1	1	1	1	1
24	1	3	1	1	1	1
25	1	1	1	3	1	1
26	1	1	1	5	2	1
27	5	5	5	2	1	3
28	1	1	2	2	1	1
29	1	1	1	1	4	1
30	5	5	5	5	5	2
31	5	5	5	5	5	5
32	2	2	2	4	1	1
33	1	1	1	1	1	1
34	1	1	5	5	5	1
35	1	1	1	1	1	1
36	2	4	2	5	2	2
37	1	1	1	1	1	1
38	1	1	1	1	1	1
39	1	1	5	5	3	1
40	1	1	1	1	5	2
41	1	1	1	4	2	2
42	1	1	2	2	1	1
43	1	1	1	1	1	1
44	1	1	1	1	1	1
45	1	1	1	5	5	1
46	1	1	1	1	1	2
47	1	1	1	1	1	1
48	1	1	1	1	5	1
49	1	1	1	1	1	1
50	1	1	1	5	2	1
51	1	1	1	1	1	1
52	1	1	1	4	2	1
53	1	1	1	1	1	1
54	1	1	1	5	5	2
55	1	1	2	1	1	1
56	1	2	5	5	4	1
57	1	2	5	5	4	1
58	1	1	1	5	4	2
59	1	1	1	2	2	2
60	2	2	2	4	4	2
61	1	1	1	3	1	1
62	1	1	1	1	1	1
63	1	1	1	5	5	1
64	1	1	1	1	1	1
65	1	1	1	1	1	1
66	1	1	1	1	1	1
67	1	1	1	1	1	1
68	1	5	5	5	5	1
69	1	1	4	1	1	1
70	1	1	2	2	1	1
71	1	1	1	2	1	1
72	1	1	1	1	1	1
73	1	1	5	1	1	1
74	1	1	1	1	1	1
75	1	1	1	1	1	1
76	5	5	3	3	4	3
77	1	1	5	5	5	2
78	1	1	1	2	4	1
79	1	1	1	1	1	1
80	1	1	1	1	1	1
81	5	5	5	5	5	3
82	1	1	1	5	1	1
83	1	1	1	1	1	1
84	1	1	1	1	1	1
85	1	1	1	1	1	1
86	1	1	1	1	1	1
87	1	5	1	5	5	5
88	1	4	5	5	2	2
89	1	1	1	1	1	1
90	2	1	1	1	1	1
91	1	1	1	1	1	1
92	4	1	4	4	4	1
93	1	1	1	1	5	2
94	1	1	1	1	1	1
95	1	2	2	5	5	2
96	1	1	1	1	1	1
97	1	1	1	1	1	1
98	5	5	5	5	5	5
99	1	1	1	4	1	1
100	1	1	1	1	1	1
101	5	5	5	5	1	1
102	1	1	1	4	4	1
103	1	1	1	2	1	1
104	1	1	1	1	1	1
105	1	1	5	5	1	2
106	1	1	2	4	4	2
107	1	1	1	4	2	1
108	1	1	1	1	1	1
109	5	5	5	5	5	5
110	1	2	2	2	2	1
111	1	1	1	1	1	1
112	1	1	4	5	5	1
113	1	1	1	1	1	1
114	1	1	1	4	4	1
115	5	5	5	5	5	2
116	1	1	1	1	1	1
117	1	1	1	1	1	1
118	1	1	1	1	1	1
119	1	1	1	2	5	3
120	1	1	1	1	1	1
121	1	1	1	1	1	1
122	1	1	1	1	1	1
123	1	1	1	1	1	1
124	1	1	1	1	1	1
125	1	4	1	1	1	1
126	1	1	1	1	1	1
127	1	1	1	1	1	1
128	1	1	5	5	5	1
129	1	2	3	2	1	1
130	5	5	5	5	5	1
131	1	1	1	1	1	1
132	1	1	1	1	1	1
133	1	1	1	1	1	1
134	1	1	1	1	1	1
135	1	1	1	1	1	1
136	1	1	1	1	1	1
137	5	5	5	5	5	5
138	1	1	1	1	1	1
139	1	1	1	1	1	1
140	5	5	5	1	1	4
141	1	1	1	5	1	2
142	1	1	1	1	1	1
143	5	5	5	5	5	5
144	1	1	1	3	1	1
145	5	5	5	1	1	1
146	1	2	1	2	2	2
147	1	1	1	1	1	1
148	5	5	5	5	5	5
149	1	1	1	4	4	1
150	1	2	1	1	1	1
151	1	1	5	1	4	1
152	1	1	1	1	1	1
153	1	1	1	1	1	1
154	1	1	1	5	5	1
155	2	5	5	4	5	1
156	1	1	1	1	1	1
157	5	5	5	5	5	5
158	1	1	1	1	1	1
159	5	5	5	3	2	2
160	1	4	4	5	5	2
161	1	1	1	1	1	1
162	1	1	5	5	5	3
163	1	1	1	1	5	5
164	1	1	1	1	1	1
165	1	1	1	1	1	1
166	1	1	5	5	5	5
167	1	1	5	5	2	5
168	1	1	1	1	4	2
169	1	1	1	1	1	1
170	5	5	5	5	5	5
171	1	1	1	1	1	1
172	1	4	1	1	5	1
173	1	1	1	5	5	3
174	1	1	1	1	1	1
175	1	1	1	1	1	1
176	1	1	1	1	1	1
177	1	1	1	1	1	1
178	1	1	1	1	1	1
179	5	5	5	5	5	5
180	1	2	5	2	1	1
181	1	1	1	1	1	1
182	5	5	5	5	1	2
183	1	1	1	1	1	2
184	1	1	5	5	2	2
185	1	1	1	1	1	1
186	5	5	5	5	5	5
187	1	1	1	5	1	1
188	5	5	5	5	1	1
189	1	1	1	3	2	1
190	1	1	1	1	1	1
191	1	1	1	5	1	1
192	1	1	1	1	1	1
193	1	1	1	1	1	1
194	1	1	2	2	1	1
195	1	1	1	4	1	1
196	1	1	1	1	1	1
197	1	1	1	1	1	1
198	1	1	1	1	1	1
199	1	1	1	1	1	1
200	1	1	1	1	1	1

## Sheet: fellow2
review_id	C2	C3	C4	C5	C6	C7
1	1	1	1	4	2	2
2	2	1	1	1	3	3
3	1	1	1	1	1	1
4	1	1	4	5	1	2
5	3	1	1	1	1	3
6	1	3	5	4	4	2
7	1	2	1	1	1	1
8	5	5	5	5	5	3
9	1	1	1	1	1	1
10	1	1	3	4	2	1
11	5	5	5	3	2	3
12	1	1	1	1	1	2
13	1	1	1	1	1	1
14	1	1	1	1	4	2
15	1	4	5	5	4	3
16	1	1	1	1	1	1
17	1	1	1	1	1	1
18	1	5	1	1	2	1
19	1	1	2	1	1	1
20	1	2	1	1	1	1
21	1	1	5	4	2	3
22	1	1	1	1	1	1
23	1	2	1	1	1	1
24	1	1	1	1	1	1
25	1	2	1	3	1	1
26	1	1	1	3	1	1
27	5	5	5	4	3	3
28	1	1	1	1	1	1
29	1	2	1	1	3	1
30	5	5	5	5	5	3
31	5	5	5	4	2	3
32	1	1	1	2	1	1
33	1	1	1	1	1	1
34	1	1	4	3	3	1
35	1	1	1	1	1	1
36	1	1	1	2	1	1
37	1	1	1	1	1	1
38	2	1	1	1	1	1
39	1	2	4	3	1	1
40	1	1	1	1	3	3
41	1	1	2	2	2	1
42	1	1	2	2	1	1
43	1	1	1	1	1	1
44	1	1	1	1	1	1
45	1	1	1	5	5	1
46	1	1	1	1	1	3
47	1	1	1	1	3	3
48	1	1	1	1	3	1
49	1	1	1	1	1	3
50	1	1	1	3	3	1
51	1	1	1	1	1	1
52	1	1	1	3	1	3
53	1	1	1	1	2	3
54	1	1	1	5	4	3
55	1	1	1	1	1	1
56	1	1	5	5	5	1
57	1	1	5	5	2	1
58	1	1	1	3	1	1
59	1	1	1	3	3	3
60	1	1	1	5	5	4
61	1	1	1	1	1	3
62	1	1	1	1	1	1
63	1	1	2	5	5	1
64	1	1	1	1	1	1
65	1	1	1	1	1	1
66	1	1	1	1	2	1
67	1	1	1	1	1	2
68	1	4	5	5	4	1
69	1	1	1	1	1	1
70	1	2	2	2	1	1
71	1	1	1	3	1	1
72	1	1	1	1	1	3
73	1	1	4	1	1	1
74	1	2	2	1	1	1
75	1	1	1	1	1	1
76	5	5	5	5	3	3
77	3	1	5	4	4	1
78	1	1	3	4	4	4
79	1	1	1	1	1	1
80	1	1	1	1	1	1
81	5	5	4	5	5	3
82	1	1	1	4	1	1
83	1	1	1	1	2	1
84	1	1	1	1	1	1
85	1	1	1	1	1	1
86	1	1	1	1	1	1
87	4	5	3	5	5	3
88	1	2	4	4	1	1
89	1	1	1	1	1	3
90	1	1	1	1	1	1
91	1	1	1	1	1	1
92	1	1	1	1	1	2
93	1	1	1	1	4	2
94	1	1	1	1	1	1
95	3	4	5	5	5	1
96	1	1	1	1	1	1
97	1	1	1	1	1	1
98	5	5	5	4	5	3
99	1	1	1	1	2	1
100	1	1	1	1	1	1
101	5	5	5	4	1	1
102	1	1	1	4	4	1
103	1	1	1	4	1	3
104	3	1	1	1	1	1
105	1	1	4	2	1	3
106	1	1	2	1	1	1
107	1	1	1	3	1	3
108	1	1	1	2	1	1
109	5	5	5	5	5	3
110	1	1	1	1	2	1
111	1	1	1	1	1	1
112	1	1	3	1	4	1
113	1	1	1	1	1	1
114	1	3	4	1	2	1
115	5	5	5	5	5	3
116	2	1	1	1	1	1
117	1	1	1	1	1	1
118	1	1	2	1	1	1
119	1	1	1	1	3	3
120	1	1	1	1	1	1
121	1	1	1	1	1	2
122	1	1	1	1	1	1
123	1	1	1	4	4	3
124	1	1	2	3	1	1
125	1	1	1	1	1	1
126	1	1	1	1	1	1
127	1	1	1	1	1	3
128	1	1	4	5	4	1
129	1	1	2	1	1	3
130	5	5	5	4	3	1
131	1	1	1	1	1	1
132	1	1	1	1	1	1
133	1	1	1	1	1	2
134	1	1	1	1	1	1
135	1	1	1	1	1	1
136	1	1	1	1	1	1
137	5	5	5	5	4	2
138	1	1	1	1	1	1
139	1	1	1	1	1	1
140	5	5	5	1	1	3
141	1	1	1	4	1	3
142	1	1	2	1	1	1
143	5	5	5	5	5	5
144	1	1	1	1	1	1
145	5	5	5	1	1	3
146	1	3	3	3	1	3
147	1	1	1	1	1	1
148	5	5	5	5	5	3
149	1	1	1	1	1	3
150	2	3	3	1	1	3
151	1	1	4	1	3	3
152	1	1	1	1	1	1
153	1	1	1	1	1	3
154	1	1	1	4	4	1
155	4	5	5	4	3	3
156	1	1	1	1	1	1
157	5	5	5	5	5	5
158	3	1	2	4	1	1
159	5	5	5	5	1	3
160	3	4	5	5	3	3
161	3	1	1	1	1	1
162	1	1	4	5	5	3
163	1	1	1	1	4	5
164	1	1	1	1	3	3
165	1	1	1	1	1	1
166	1	1	4	4	5	4
167	1	1	5	5	2	4
168	1	1	1	1	1	3
169	1	1	1	1	1	1
170	5	5	5	5	5	5
171	1	1	1	1	1	1
172	1	3	1	1	3	1
173	1	1	1	5	3	3
174	1	1	1	1	1	1
175	1	1	1	1	1	1
176	1	1	1	1	1	1
177	1	1	1	1	1	1
178	1	1	1	1	1	1
179	5	5	5	5	5	5
180	1	2	1	3	1	1
181	1	1	1	1	1	1
182	5	5	5	5	1	3
183	1	1	3	1	1	4
184	1	1	3	2	1	1
185	1	1	1	1	1	1
186	5	5	5	5	5	5
187	1	1	1	1	1	1
188	5	5	5	5	1	1
189	1	1	3	3	2	1
190	1	1	1	1	1	1
191	1	1	1	2	1	3
192	1	1	1	2	1	1
193	1	1	1	1	1	1
194	1	1	1	1	1	1
195	1	1	2	1	1	2
196	1	1	1	1	1	1
197	1	1	1	1	1	1
198	1	1	1	1	2	3
199	1	1	2	3	2	1
200	1	1	1	1	1	3

## Sheet: resident1
review_id	C2	C3	C4	C5	C6	C7
1	2	3	3	4	4	4
2	1	1	1	3	3	3
3	1	1	1	3	3	1
4	1	1	3	4	2	1
5	3	2	2	2	2	3
6	3	3	3	4	4	4
7	1	2	2	1	1	1
8	5	5	5	5	5	5
9	1	1	1	1	1	1
10	2	3	5	5	4	1
11	5	5	5	5	5	3
12	2	2	4	2	2	2
13	2	2	2	2	2	2
14	4	4	4	4	4	4
15	5	5	5	5	5	5
16	2	2	2	2	2	2
17	3	3	3	3	3	3
18	3	5	3	3	3	3
19	3	3	3	3	3	3
20	3	4	4	4	4	1
21	2	4	5	5	5	5
22	1	1	1	1	1	1
23	2	4	3	3	1	1
24	1	3	1	1	1	1
25	2	4	4	4	3	2
26	1	4	4	5	5	3
27	5	5	5	5	4	3
28	4	5	4	2	2	2
29	3	3	3	3	4	3
30	5	5	5	5	5	5
31	5	5	5	5	5	5
32	4	4	4	4	3	3
33	2	1	1	1	1	1
34	3	4	5	5	3	2
35	2	2	3	3	1	1
36	5	5	5	5	3	3
37	1	1	1	1	1	1
38	1	1	1	1	1	1
39	2	3	5	5	3	2
40	2	2	2	2	5	3
41	4	4	4	4	4	3
42	4	4	4	4	4	4
43	1	1	1	1	1	1
44	1	1	1	1	2	1
45	1	1	3	5	5	1
46	2	2	2	2	3	3
47	4	3	2	1	3	3
48	1	2	2	2	3	2
49	2	2	2	2	2	3
50	3	4	4	4	4	4
51	1	1	1	1	1	1
52	5	5	5	5	5	5
53	2	3	3	5	5	3
54	3	3	3	5	5	3
55	3	3	4	4	3	3
56	5	5	5	5	4	4
57	3	3	5	5	5	3
58	3	3	3	5	5	3
59	2	5	3	3	3	3
60	5	5	5	5	5	5
61	1	1	2	2	2	2
62	2	3	3	3	3	2
63	2	4	4	5	5	1
64	2	2	2	2	2	2
65	1	1	1	1	1	1
66	2	2	2	2	2	1
67	2	2	2	2	2	2
68	2	4	4	4	3	1
69	2	2	3	2	2	2
70	2	5	5	5	5	4
71	3	3	4	4	4	3
72	2	3	2	4	4	3
73	4	4	5	3	2	1
74	3	5	5	1	1	1
75	5	5	5	5	5	5
76	5	5	5	5	5	3
77	4	5	5	5	5	5
78	3	3	2	4	4	3
79	2	2	2	2	2	2
80	2	2	2	2	2	3
81	5	5	5	5	5	5
82	4	4	4	5	4	4
83	2	2	2	3	4	3
84	3	2	2	2	2	2
85	2	3	3	2	2	2
86	1	1	1	1	1	1
87	4	5	5	5	5	5
88	3	4	4	4	3	3
89	3	3	3	3	2	3
90	2	3	3	3	3	3
91	3	5	5	3	3	1
92	2	2	1	2	4	2
93	1	1	2	2	5	2
94	3	2	2	2	2	2
95	2	5	5	5	5	5
96	2	2	2	2	2	2
97	2	2	2	2	2	2
98	5	5	5	5	5	5
99	2	4	4	3	3	3
100	1	1	1	1	1	1
101	5	5	5	5	2	2
102	5	5	5	5	5	2
103	1	1	1	4	4	3
104	1	1	1	1	1	1
105	1	1	4	4	3	3
106	2	3	4	4	4	4
107	4	4	4	5	2	3
108	1	1	1	1	1	1
109	5	5	5	5	5	3
110	3	3	3	2	2	2
111	1	2	2	2	1	1
112	3	3	3	3	4	3
113	1	1	1	1	1	1
114	4	5	5	5	5	4
115	5	5	5	5	5	5
116	1	1	1	1	1	1
117	2	2	3	3	3	3
118	2	2	3	3	2	1
119	1	2	2	2	5	5
120	1	1	1	1	1	1
121	1	1	1	1	1	1
122	1	1	1	1	1	1
123	1	3	3	4	4	2
124	1	1	1	1	1	1
125	1	3	1	1	1	1
126	1	1	1	1	1	1
127	1	1	1	1	1	3
128	1	2	5	5	5	2
129	4	4	4	4	4	4
130	5	5	5	4	4	3
131	1	1	1	1	1	1
132	1	1	1	1	1	1
133	1	4	4	4	3	3
134	4	4	3	2	2	2
135	1	1	1	3	3	1
136	1	1	1	1	1	1
137	5	5	5	5	5	3
138	1	1	1	1	1	1
139	2	2	2	2	2	2
140	5	5	5	1	1	3
141	1	1	2	4	4	3
142	1	2	2	2	1	1
143	5	5	5	5	5	5
144	1	1	1	1	1	1
145	5	5	5	3	3	2
146	2	4	4	4	3	3
147	1	1	1	1	1	2
148	5	5	5	5	5	3
149	2	2	2	2	2	3
150	5	5	5	5	3	3
151	1	4	4	2	2	3
152	1	1	1	1	1	1
153	1	1	1	1	1	1
154	2	2	2	5	5	3
155	3	3	5	5	5	3
156	1	1	1	3	3	3
157	5	5	5	5	3	3
158	3	3	3	5	3	3
159	5	5	5	5	3	3
160	2	4	5	5	5	3
161	3	3	3	2	2	2
162	2	2	5	5	5	3
163	3	3	3	3	5	5
164	1	2	2	2	3	3
165	2	2	2	1	1	1
166	1	1	5	5	5	5
167	4	3	5	5	2	3
168	1	1	1	1	1	1
169	3	3	1	1	1	1
170	5	5	5	5	5	5
171	2	2	2	2	2	2
172	4	4	4	4	4	3
173	3	2	2	5	4	3
174	1	1	1	1	1	1
175	1	1	1	1	1	1
176	1	1	1	1	1	3
177	1	1	1	1	1	1
178	1	1	1	1	1	1
179	5	5	5	5	5	5
180	2	2	4	3	2	2
181	3	4	4	3	3	3
182	5	5	5	5	4	3
183	1	1	3	1	1	1
184	2	4	4	3	3	3
185	1	1	1	1	1	1
186	5	5	5	5	5	5
187	1	1	1	3	1	1
188	5	5	5	5	3	3
189	2	2	2	3	4	3
190	1	1	1	1	1	1
191	4	4	4	5	3	3
192	2	2	2	2	2	2
193	3	3	3	3	2	2
194	1	1	1	1	1	1
195	1	1	2	2	2	2
196	1	1	1	1	1	1
197	1	1	1	1	3	3
198	1	1	1	1	3	3
199	4	4	4	2	2	2
200	1	1	1	1	1	3

## Sheet: resident2
review_id	C2	C3	C4	C5	C6	C7
1	1	1	1	5	2	4
2	1	1	1	1	1	3
3	1	1	1	1	1	1
4	1	1	2	5	1	1
5	1	3	1	1	3	1
6	1	1	4	4	4	1
7	1	1	1	1	1	1
8	5	5	5	5	5	3
9	1	1	1	1	1	1
10	1	1	4	4	3	1
11	5	5	5	2	1	3
12	1	1	3	1	4	4
13	1	1	1	1	1	1
14	2	2	2	2	4	1
15	1	5	5	5	5	2
16	1	1	1	1	1	1
17	1	1	1	1	1	1
18	5	5	1	1	1	1
19	1	1	1	1	1	1
20	1	1	1	2	1	1
21	1	4	5	5	4	4
22	1	1	1	1	1	1
23	1	2	1	1	1	1
24	1	1	1	1	1	1
25	1	1	1	4	1	1
26	1	1	5	5	3	1
27	5	5	5	5	1	2
28	1	4	2	1	1	1
29	1	2	2	2	5	2
30	5	5	5	5	4	4
31	5	5	5	5	5	2
32	1	1	1	3	1	1
33	3	1	1	1	1	1
34	1	1	5	5	1	1
35	1	1	1	1	1	1
36	1	1	1	4	1	1
37	1	1	1	1	1	1
38	1	1	1	1	1	1
39	1	1	5	5	1	1
40	1	1	1	1	4	1
41	1	1	1	1	1	1
42	1	1	1	4	4	1
43	1	1	1	1	1	1
44	1	1	1	1	1	1
45	1	1	1	5	5	1
46	1	1	1	1	1	3
47	1	1	1	1	1	3
48	1	1	1	2	4	1
49	1	1	1	1	1	3
50	1	1	3	4	3	1
51	1	1	1	1	1	1
52	4	1	1	4	1	1
53	1	1	1	3	4	1
54	1	1	1	5	5	3
55	2	2	2	2	4	1
56	2	5	5	5	5	1
57	1	1	5	5	5	1
58	1	1	1	4	3	1
59	1	3	1	1	3	3
60	1	3	3	4	4	2
61	1	1	1	3	1	1
62	1	1	1	1	1	1
63	1	1	1	5	5	1
64	1	1	1	1	1	1
65	1	1	1	1	1	1
66	1	1	1	1	1	1
67	1	1	1	1	1	1
68	1	1	1	4	4	1
69	1	1	5	1	1	1
70	1	2	2	2	2	1
71	1	1	1	1	1	1
72	1	1	1	1	1	3
73	1	1	5	1	1	1
74	1	3	2	1	1	1
75	1	1	1	1	1	1
76	5	5	3	4	5	3
77	1	1	5	5	4	1
78	1	1	1	1	4	1
79	1	1	1	1	1	1
80	1	1	1	1	1	1
81	5	5	5	5	5	5
82	1	1	1	5	1	1
83	1	1	1	1	1	1
84	1	1	1	1	1	1
85	1	1	1	1	1	1
86	1	1	1	1	1	1
87	1	5	2	5	5	4
88	1	5	5	5	1	1
89	1	1	1	1	1	3
90	1	1	1	1	1	1
91	1	2	2	1	1	1
92	1	1	1	1	3	1
93	1	1	1	1	5	1
94	1	1	1	1	1	1
95	1	2	2	4	4	2
96	1	1	1	1	1	1
97	1	1	1	1	1	1
98	5	5	5	5	5	3
99	1	1	1	1	1	1
100	1	1	1	2	1	1
101	5	5	5	5	1	1
102	1	1	1	3	2	1
103	1	1	1	4	1	1
104	4	1	1	1	1	1
105	1	1	5	4	1	3
106	1	1	1	1	1	2
107	4	1	1	5	1	3
108	1	1	1	3	1	1
109	5	5	5	5	5	3
110	1	2	2	2	2	1
111	1	1	1	1	1	1
112	1	1	3	1	3	1
113	1	1	1	1	1	1
114	2	2	2	2	4	1
115	5	5	5	5	5	3
116	1	1	1	1	1	1
117	1	1	1	1	1	1
118	1	1	1	1	1	1
119	1	1	1	1	4	2
120	1	1	1	1	1	1
121	1	1	1	1	1	1
122	1	1	1	4	1	1
123	1	1	1	1	1	1
124	1	1	1	1	1	1
125	1	3	1	1	1	1
126	1	1	1	1	1	1
127	1	1	1	1	1	2
128	1	1	5	5	5	1
129	1	2	2	2	2	2
130	5	5	5	5	5	1
131	1	1	1	1	1	1
132	1	1	1	1	1	1
133	1	1	1	1	1	1
134	1	1	1	1	1	1
135	1	1	1	1	1	1
136	1	1	1	1	1	1
137	5	5	5	5	5	3
138	1	1	1	1	1	1
139	1	1	1	1	1	1
140	5	5	5	1	1	3
141	1	1	1	5	2	3
142	1	1	1	1	1	1
143	5	5	5	5	5	4
144	1	1	1	3	1	1
145	5	5	5	1	1	1
146	1	1	3	1	4	3
147	1	1	1	1	1	1
148	5	5	5	5	5	3
149	1	1	1	1	1	3
150	1	3	3	2	2	2
151	1	1	4	1	3	2
152	1	1	1	1	1	1
153	1	1	1	1	1	3
154	1	1	1	5	5	1
155	1	1	5	5	5	2
156	1	1	1	1	1	3
157	5	5	5	5	4	4
158	1	1	1	2	1	1
159	5	5	5	5	1	3
160	1	4	4	5	3	3
161	1	1	1	1	1	1
162	1	1	5	5	5	3
163	4	2	1	1	5	5
164	1	1	1	1	1	1
165	1	1	1	1	1	1
166	1	1	5	5	4	4
167	1	1	5	5	1	1
168	1	1	1	1	1	3
169	1	1	1	1	1	1
170	5	5	5	5	5	5
171	2	2	1	1	1	1
172	1	3	1	1	3	1
173	1	1	1	5	4	3
174	1	1	1	1	1	1
175	1	1	1	1	1	1
176	1	1	1	1	1	1
177	1	1	1	1	1	1
178	1	1	1	1	1	1
179	5	5	5	5	5	5
180	1	1	3	3	1	1
181	1	1	1	1	1	1
182	1	5	5	5	1	3
183	1	1	1	1	1	1
184	1	1	4	1	1	1
185	1	1	1	1	1	1
186	5	5	5	5	5	2
187	1	1	1	4	1	1
188	5	5	5	5	1	1
189	1	1	1	1	1	1
190	1	1	1	1	1	1
191	1	1	1	3	1	1
192	1	1	1	3	1	1
193	2	2	2	2	2	2
194	2	2	2	3	2	1
195	1	1	1	1	1	1
196	1	1	1	1	1	1
197	1	1	1	1	1	1
198	1	1	1	1	1	3
199	1	1	1	1	1	1
200	1	1	1	1	1	2
